# Supplementary material for: Construction and verification of an endoplasmic reticulum stress-related prognostic model for endometrial cancer based on WGCNA and machine learning algorithms
Source: Front Oncol. 2024 Apr 25;14:1362891. doi: 10.3389/fonc.2024.1362891 (PMC11079237; doi:10.3389/fonc.2024.1362891)
Supplement: Supplementary file 1 [file DataSheet_1.csv]

Gene Symbol	Description	Category	Uniprot ID	Gifts	GC Id	Relevance score	GeneCards Link
RYR2	Ryanodine Receptor 2	Protein Coding	Q92736	51	GC01P237042	145.653442382813	https://www.genecards.org/cgi-bin/carddisp.pl?gene=RYR2
RYR1	Ryanodine Receptor 1	Protein Coding	P21817	52	GC19P089493	121.145172119141	https://www.genecards.org/cgi-bin/carddisp.pl?gene=RYR1
TP53	Tumor Protein P53	Protein Coding	P04637	57	GC17M007661	111.272239685059	https://www.genecards.org/cgi-bin/carddisp.pl?gene=TP53
HSPA5	Heat Shock Protein Family A (Hsp70) Member 5	Protein Coding	P11021	53	GC09M125234	98.4035949707031	https://www.genecards.org/cgi-bin/carddisp.pl?gene=HSPA5
EGFR	Epidermal Growth Factor Receptor	Protein Coding	P00533	59	GC07P055019	87.5251312255859	https://www.genecards.org/cgi-bin/carddisp.pl?gene=EGFR
ERN1	Endoplasmic Reticulum To Nucleus Signaling 1	Protein Coding	O75460	51	GC17M064039	87.3622283935547	https://www.genecards.org/cgi-bin/carddisp.pl?gene=ERN1
CFTR	CF Transmembrane Conductance Regulator	Protein Coding	P13569	55	GC07P117287	86.9286880493164	https://www.genecards.org/cgi-bin/carddisp.pl?gene=CFTR
APOE	Apolipoprotein E	Protein Coding	P02649	54	GC19P089740	82.5668640136719	https://www.genecards.org/cgi-bin/carddisp.pl?gene=APOE
TNF	Tumor Necrosis Factor	Protein Coding	P01375	55	GC06P111998	82.4850921630859	https://www.genecards.org/cgi-bin/carddisp.pl?gene=TNF
LAMA2	Laminin Subunit Alpha 2	Protein Coding	P24043	48	GC06P128863	79.2895660400391	https://www.genecards.org/cgi-bin/carddisp.pl?gene=LAMA2
BDNF-AS	BDNF Antisense RNA	RNA Gene		22	GC11P027627	78.1273498535156	https://www.genecards.org/cgi-bin/carddisp.pl?gene=BDNF-AS
APP	Amyloid Beta Precursor Protein	Protein Coding	P05067	54	GC21M025880	77.7440490722656	https://www.genecards.org/cgi-bin/carddisp.pl?gene=APP
LMNA	Lamin A/C	Protein Coding	P02545	54	GC01P156082	75.0116424560547	https://www.genecards.org/cgi-bin/carddisp.pl?gene=LMNA
TRDN	Triadin	Protein Coding	Q13061	46	GC06M123198	74.4794769287109	https://www.genecards.org/cgi-bin/carddisp.pl?gene=TRDN
NFE2L2	NFE2 Like BZIP Transcription Factor 2	Protein Coding	Q16236	55	GC02M177227	72.5670700073242	https://www.genecards.org/cgi-bin/carddisp.pl?gene=NFE2L2
ABCA4	ATP Binding Cassette Subfamily A Member 4	Protein Coding	P78363	48	GC01M093992	71.7163619995117	https://www.genecards.org/cgi-bin/carddisp.pl?gene=ABCA4
ATP2A2	ATPase Sarcoplasmic/Endoplasmic Reticulum Ca2+ Transporting 2	Protein Coding	P16615	55	GC12P110280	71.4254989624023	https://www.genecards.org/cgi-bin/carddisp.pl?gene=ATP2A2
XBP1	X-Box Binding Protein 1	Protein Coding	P17861	50	GC22M028794	71.1370086669922	https://www.genecards.org/cgi-bin/carddisp.pl?gene=XBP1
IL6	Interleukin 6	Protein Coding	P05231	55	GC07P022725	69.5993499755859	https://www.genecards.org/cgi-bin/carddisp.pl?gene=IL6
CFH	Complement Factor H	Protein Coding	P08603	51	GC01P196621	69.376823425293	https://www.genecards.org/cgi-bin/carddisp.pl?gene=CFH
BCL2	BCL2 Apoptosis Regulator	Protein Coding	P10415	55	GC18M063123	68.9050827026367	https://www.genecards.org/cgi-bin/carddisp.pl?gene=BCL2
VCP	Valosin Containing Protein	Protein Coding	P55072	53	GC09M035056	68.6323852539063	https://www.genecards.org/cgi-bin/carddisp.pl?gene=VCP
EIF2AK3	Eukaryotic Translation Initiation Factor 2 Alpha Kinase 3	Protein Coding	Q9NZJ5	53	GC02M088556	68.2866058349609	https://www.genecards.org/cgi-bin/carddisp.pl?gene=EIF2AK3
SOD2-OT1	SOD2 Overlapping Transcript 1	RNA Gene		13	GC06M159772	66.4105758666992	https://www.genecards.org/cgi-bin/carddisp.pl?gene=SOD2-OT1
GRN	Granulin Precursor	Protein Coding	P28799	52	GC17P044345	65.6593780517578	https://www.genecards.org/cgi-bin/carddisp.pl?gene=GRN
CEP290	Centrosomal Protein 290	Protein Coding	O15078	46	GC12M088049	64.4944534301758	https://www.genecards.org/cgi-bin/carddisp.pl?gene=CEP290
DDIT3	DNA Damage Inducible Transcript 3	Protein Coding	P35638	50	GC12M057516	64.0995864868164	https://www.genecards.org/cgi-bin/carddisp.pl?gene=DDIT3
H19	H19 Imprinted Maternally Expressed Transcript	RNA Gene		28	GC11M001995	63.2645492553711	https://www.genecards.org/cgi-bin/carddisp.pl?gene=H19
ATF6	Activating Transcription Factor 6	Protein Coding	P18850	52	GC01P161766	62.9636344909668	https://www.genecards.org/cgi-bin/carddisp.pl?gene=ATF6
INS	Insulin	Protein Coding	P01308	51	GC11M002159	62.6851196289063	https://www.genecards.org/cgi-bin/carddisp.pl?gene=INS
SOD1	Superoxide Dismutase 1	Protein Coding	P00441	57	GC21P031659	62.2730560302734	https://www.genecards.org/cgi-bin/carddisp.pl?gene=SOD1
CASQ2	Calsequestrin 2	Protein Coding	O14958	49	GC01M115700	62.2593231201172	https://www.genecards.org/cgi-bin/carddisp.pl?gene=CASQ2
TTR	Transthyretin	Protein Coding	P02766	52	GC18P031557	61.8659439086914	https://www.genecards.org/cgi-bin/carddisp.pl?gene=TTR
WFS1	Wolframin ER Transmembrane Glycoprotein	Protein Coding	O76024	50	GC04P006269	61.53076171875	https://www.genecards.org/cgi-bin/carddisp.pl?gene=WFS1
SERP1	Stress Associated Endoplasmic Reticulum Protein 1	Protein Coding	Q9Y6X1	36	GC03M150541	61.3196105957031	https://www.genecards.org/cgi-bin/carddisp.pl?gene=SERP1
MYH7	Myosin Heavy Chain 7	Protein Coding	P12883	51	GC14M023412	60.5115013122559	https://www.genecards.org/cgi-bin/carddisp.pl?gene=MYH7
LINC01672	Long Intergenic Non-Protein Coding RNA 1672	RNA Gene		13	GC01P007342	60.5011672973633	https://www.genecards.org/cgi-bin/carddisp.pl?gene=LINC01672
CALCA	Calcitonin Related Polypeptide Alpha	Protein Coding	P06881	47	GC11M014966	60.1889114379883	https://www.genecards.org/cgi-bin/carddisp.pl?gene=CALCA
HMOX1	Heme Oxygenase 1	Protein Coding	P09601	56	GC22P035380	60.0521469116211	https://www.genecards.org/cgi-bin/carddisp.pl?gene=HMOX1
TGFB1	Transforming Growth Factor Beta 1	Protein Coding	P01137	57	GC19M041301	59.3623466491699	https://www.genecards.org/cgi-bin/carddisp.pl?gene=TGFB1
BRCA2	BRCA2 DNA Repair Associated	Protein Coding	P51587	52	GC13P032315	59.2224159240723	https://www.genecards.org/cgi-bin/carddisp.pl?gene=BRCA2
TERT	Telomerase Reverse Transcriptase	Protein Coding	O14746	55	GC05M001253	58.5317001342773	https://www.genecards.org/cgi-bin/carddisp.pl?gene=TERT
ATP2A1	ATPase Sarcoplasmic/Endoplasmic Reticulum Ca2+ Transporting 1	Protein Coding	O14983	52	GC16P053989	58.4613800048828	https://www.genecards.org/cgi-bin/carddisp.pl?gene=ATP2A1
PPARG	Peroxisome Proliferator Activated Receptor Gamma	Protein Coding	P37231	57	GC03P012287	58.45751953125	https://www.genecards.org/cgi-bin/carddisp.pl?gene=PPARG
TMX2-CTNND1	TMX2-CTNND1 Readthrough (NMD Candidate)	RNA Gene		17	GC11P057712	58.1762847900391	https://www.genecards.org/cgi-bin/carddisp.pl?gene=TMX2-CTNND1
C3	Complement C3	Protein Coding	P01024	53	GC19M006677	57.9875717163086	https://www.genecards.org/cgi-bin/carddisp.pl?gene=C3
BDNF	Brain Derived Neurotrophic Factor	Protein Coding	P23560	53	GC11M027654	57.7536087036133	https://www.genecards.org/cgi-bin/carddisp.pl?gene=BDNF
HMCN1	Hemicentin 1	Protein Coding	Q96RW7	42	GC01P185734	57.6794509887695	https://www.genecards.org/cgi-bin/carddisp.pl?gene=HMCN1
MIR7-3HG	MIR7-3 Host Gene	RNA Gene	Q8N6C7	27	GC19P008873	57.6197738647461	https://www.genecards.org/cgi-bin/carddisp.pl?gene=MIR7-3HG
SLC6A4	Solute Carrier Family 6 Member 4	Protein Coding	P31645	51	GC17M030194	57.3923454284668	https://www.genecards.org/cgi-bin/carddisp.pl?gene=SLC6A4
CASP3	Caspase 3	Protein Coding	P42574	53	GC04M184627	57.3352012634277	https://www.genecards.org/cgi-bin/carddisp.pl?gene=CASP3
AKT1	AKT Serine/Threonine Kinase 1	Protein Coding	P31749	57	GC14M104769	57.2566680908203	https://www.genecards.org/cgi-bin/carddisp.pl?gene=AKT1
ATP2A3	ATPase Sarcoplasmic/Endoplasmic Reticulum Ca2+ Transporting 3	Protein Coding	Q93084	50	GC17M003923	56.064884185791	https://www.genecards.org/cgi-bin/carddisp.pl?gene=ATP2A3
HERPUD1	Homocysteine Inducible ER Protein With Ubiquitin Like Domain 1	Protein Coding	Q15011	43	GC16P056932	55.9951362609863	https://www.genecards.org/cgi-bin/carddisp.pl?gene=HERPUD1
ANK2	Ankyrin 2	Protein Coding	Q01484	45	GC04P112722	55.7448463439941	https://www.genecards.org/cgi-bin/carddisp.pl?gene=ANK2
ATM	ATM Serine/Threonine Kinase	Protein Coding	Q13315	57	GC11P108222	55.6160469055176	https://www.genecards.org/cgi-bin/carddisp.pl?gene=ATM
VEGFA	Vascular Endothelial Growth Factor A	Protein Coding	P15692	53	GC06P043770	55.4432640075684	https://www.genecards.org/cgi-bin/carddisp.pl?gene=VEGFA
IL1B	Interleukin 1 Beta	Protein Coding	P01584	51	GC02M112829	55.0882797241211	https://www.genecards.org/cgi-bin/carddisp.pl?gene=IL1B
MAPK8	Mitogen-Activated Protein Kinase 8	Protein Coding	P45983	53	GC10P048306	55.0840950012207	https://www.genecards.org/cgi-bin/carddisp.pl?gene=MAPK8
ESR1	Estrogen Receptor 1	Protein Coding	P03372	58	GC06P151656	55.0402679443359	https://www.genecards.org/cgi-bin/carddisp.pl?gene=ESR1
CALR	Calreticulin	Protein Coding	P27797	55	GC19P012938	55.0062561035156	https://www.genecards.org/cgi-bin/carddisp.pl?gene=CALR
FOS	Fos Proto-Oncogene, AP-1 Transcription Factor Subunit	Protein Coding	P01100	55	GC14P075278	54.7655029296875	https://www.genecards.org/cgi-bin/carddisp.pl?gene=FOS
MAPT	Microtubule Associated Protein Tau	Protein Coding	P10636	54	GC17P045894	54.7427177429199	https://www.genecards.org/cgi-bin/carddisp.pl?gene=MAPT
MYC	MYC Proto-Oncogene, BHLH Transcription Factor	Protein Coding	P01106	56	GC08P127735	54.6822166442871	https://www.genecards.org/cgi-bin/carddisp.pl?gene=MYC
PSEN1	Presenilin 1	Protein Coding	P49768	56	GC14P073136	54.5543632507324	https://www.genecards.org/cgi-bin/carddisp.pl?gene=PSEN1
ATF4	Activating Transcription Factor 4	Protein Coding	P18848	50	GC22P039519	54.2251892089844	https://www.genecards.org/cgi-bin/carddisp.pl?gene=ATF4
BRCA1	BRCA1 DNA Repair Associated	Protein Coding	P38398	54	GC17M043044	54.1072006225586	https://www.genecards.org/cgi-bin/carddisp.pl?gene=BRCA1
ERCC6	ERCC Excision Repair 6, Chromatin Remodeling Factor	Protein Coding	Q03468	50	GC10M049454	54.0949935913086	https://www.genecards.org/cgi-bin/carddisp.pl?gene=ERCC6
PIK3CA	Phosphatidylinositol-4,5-Bisphosphate 3-Kinase Catalytic Subunit Alpha	Protein Coding	P42336	56	GC03P179148	54.0302581787109	https://www.genecards.org/cgi-bin/carddisp.pl?gene=PIK3CA
CXCL8	C-X-C Motif Chemokine Ligand 8	Protein Coding	P10145	48	GC04P073740	53.8890075683594	https://www.genecards.org/cgi-bin/carddisp.pl?gene=CXCL8
BAP1	BRCA1 Associated Protein 1	Protein Coding	Q92560	51	GC03M052401	53.8111419677734	https://www.genecards.org/cgi-bin/carddisp.pl?gene=BAP1
ERAP1	Endoplasmic Reticulum Aminopeptidase 1	Protein Coding	Q9NZ08	50	GC05M096760	53.5447044372559	https://www.genecards.org/cgi-bin/carddisp.pl?gene=ERAP1
ERP29	Endoplasmic Reticulum Protein 29	Protein Coding	P30040	41	GC12P112013	53.2598457336426	https://www.genecards.org/cgi-bin/carddisp.pl?gene=ERP29
PRNP	Prion Protein	Protein Coding	F7VJQ1	52	GC20P004686	53.1681938171387	https://www.genecards.org/cgi-bin/carddisp.pl?gene=PRNP
ERO1A	Endoplasmic Reticulum Oxidoreductase 1 Alpha	Protein Coding	Q96HE7	46	GC14M052640	53.1008415222168	https://www.genecards.org/cgi-bin/carddisp.pl?gene=ERO1A
KRAS	KRAS Proto-Oncogene, GTPase	Protein Coding	P01116	57	GC12M026163	53.0552368164063	https://www.genecards.org/cgi-bin/carddisp.pl?gene=KRAS
CDKN2A	Cyclin Dependent Kinase Inhibitor 2A	Protein Coding	Q8N726	55	GC09M021967	52.8987922668457	https://www.genecards.org/cgi-bin/carddisp.pl?gene=CDKN2A
MAPK1	Mitogen-Activated Protein Kinase 1	Protein Coding	P28482	57	GC22M021759	52.6574058532715	https://www.genecards.org/cgi-bin/carddisp.pl?gene=MAPK1
IL10	Interleukin 10	Protein Coding	P22301	52	GC01M206767	52.6322250366211	https://www.genecards.org/cgi-bin/carddisp.pl?gene=IL10
ERGIC1	Endoplasmic Reticulum-Golgi Intermediate Compartment 1	Protein Coding	Q969X5	44	GC05P172834	52.3378410339355	https://www.genecards.org/cgi-bin/carddisp.pl?gene=ERGIC1
ERP44	Endoplasmic Reticulum Protein 44	Protein Coding	Q9BS26	46	GC09M099979	51.9067802429199	https://www.genecards.org/cgi-bin/carddisp.pl?gene=ERP44
CBS	Cystathionine Beta-Synthase	Protein Coding	P35520	54	GC21M043053	51.8613395690918	https://www.genecards.org/cgi-bin/carddisp.pl?gene=CBS
CERNA3	Competing Endogenous LncRNA 3 For MiR-645	RNA Gene		13	GC08P056092	51.7167816162109	https://www.genecards.org/cgi-bin/carddisp.pl?gene=CERNA3
BAX	BCL2 Associated X, Apoptosis Regulator	Protein Coding	Q07812	55	GC19P048954	51.5297012329102	https://www.genecards.org/cgi-bin/carddisp.pl?gene=BAX
MYH9	Myosin Heavy Chain 9	Protein Coding	P35579	52	GC22M036281	51.491756439209	https://www.genecards.org/cgi-bin/carddisp.pl?gene=MYH9
KCNH2	Potassium Voltage-Gated Channel Subfamily H Member 2	Protein Coding	Q12809	54	GC07M150944	51.305046081543	https://www.genecards.org/cgi-bin/carddisp.pl?gene=KCNH2
TTN	Titin	Protein Coding	Q8WZ42	52	GC02M178525	51.0891723632813	https://www.genecards.org/cgi-bin/carddisp.pl?gene=TTN
MTHFR	Methylenetetrahydrofolate Reductase	Protein Coding	P42898	52	GC01M011785	50.5523376464844	https://www.genecards.org/cgi-bin/carddisp.pl?gene=MTHFR
TARDBP	TAR DNA Binding Protein	Protein Coding	Q13148	51	GC01P011013	50.3377304077148	https://www.genecards.org/cgi-bin/carddisp.pl?gene=TARDBP
AR	Androgen Receptor	Protein Coding	P10275	55	GC0XP067544	50.3261108398438	https://www.genecards.org/cgi-bin/carddisp.pl?gene=AR
PTEN	Phosphatase And Tensin Homolog	Protein Coding	P60484	55	GC10P100942	50.250602722168	https://www.genecards.org/cgi-bin/carddisp.pl?gene=PTEN
LRP5	LDL Receptor Related Protein 5	Protein Coding	O75197	53	GC11P068298	50.2484169006348	https://www.genecards.org/cgi-bin/carddisp.pl?gene=LRP5
CTNNB1	Catenin Beta 1	Protein Coding	P35222	57	GC03P041194	50.2226486206055	https://www.genecards.org/cgi-bin/carddisp.pl?gene=CTNNB1
SCN5A	Sodium Voltage-Gated Channel Alpha Subunit 5	Protein Coding	Q14524	54	GC03M038605	50.1827354431152	https://www.genecards.org/cgi-bin/carddisp.pl?gene=SCN5A
DES	Desmin	Protein Coding	P17661	52	GC02P219418	50.1582717895508	https://www.genecards.org/cgi-bin/carddisp.pl?gene=DES
JUN	Jun Proto-Oncogene, AP-1 Transcription Factor Subunit	Protein Coding	P05412	53	GC01M058780	49.9584884643555	https://www.genecards.org/cgi-bin/carddisp.pl?gene=JUN
KDELR1	KDEL Endoplasmic Reticulum Protein Retention Receptor 1	Protein Coding	P24390	44	GC19M048382	49.7523078918457	https://www.genecards.org/cgi-bin/carddisp.pl?gene=KDELR1
SERP2	Stress Associated Endoplasmic Reticulum Protein Family Member 2	Protein Coding	Q8N6R1	33	GC13P044373	49.735782623291	https://www.genecards.org/cgi-bin/carddisp.pl?gene=SERP2
PRKN	Parkin RBR E3 Ubiquitin Protein Ligase	Protein Coding	O60260	53	GC06M161348	49.7215576171875	https://www.genecards.org/cgi-bin/carddisp.pl?gene=PRKN
TLR4	Toll Like Receptor 4	Protein Coding	O00206	55	GC09P117704	49.6194000244141	https://www.genecards.org/cgi-bin/carddisp.pl?gene=TLR4
OS9	OS9 Endoplasmic Reticulum Lectin	Protein Coding	Q13438	46	GC12P057693	49.3439178466797	https://www.genecards.org/cgi-bin/carddisp.pl?gene=OS9
ERLEC1	Endoplasmic Reticulum Lectin 1	Protein Coding	Q96DZ1	41	GC02P053786	49.2019500732422	https://www.genecards.org/cgi-bin/carddisp.pl?gene=ERLEC1
HSP90B1	Heat Shock Protein 90 Beta Family Member 1	Protein Coding	P14625	51	GC12P103930	49.1082992553711	https://www.genecards.org/cgi-bin/carddisp.pl?gene=HSP90B1
ERAP2	Endoplasmic Reticulum Aminopeptidase 2	Protein Coding	Q6P179	45	GC05P096875	48.834846496582	https://www.genecards.org/cgi-bin/carddisp.pl?gene=ERAP2
CAT	Catalase	Protein Coding	P04040	55	GC11P034460	48.7574615478516	https://www.genecards.org/cgi-bin/carddisp.pl?gene=CAT
NOS3	Nitric Oxide Synthase 3	Protein Coding	P29474	53	GC07P153537	48.7327041625977	https://www.genecards.org/cgi-bin/carddisp.pl?gene=NOS3
STAT3	Signal Transducer And Activator Of Transcription 3	Protein Coding	P40763	58	GC17M042313	48.4252777099609	https://www.genecards.org/cgi-bin/carddisp.pl?gene=STAT3
BRAF	B-Raf Proto-Oncogene, Serine/Threonine Kinase	Protein Coding	P15056	58	GC07M140754	48.4012832641602	https://www.genecards.org/cgi-bin/carddisp.pl?gene=BRAF
HTRA1	HtrA Serine Peptidase 1	Protein Coding	Q92743	49	GC10P122461	48.2444648742676	https://www.genecards.org/cgi-bin/carddisp.pl?gene=HTRA1
ACE	Angiotensin I Converting Enzyme	Protein Coding	P12821	55	GC17P063477	48.2191505432129	https://www.genecards.org/cgi-bin/carddisp.pl?gene=ACE
FGFR2	Fibroblast Growth Factor Receptor 2	Protein Coding	P21802	59	GC10M121478	48.1031799316406	https://www.genecards.org/cgi-bin/carddisp.pl?gene=FGFR2
SMAD5-AS1	SMAD5 Antisense RNA 1	RNA Gene	Q9Y6J3	23	GC05M136129	48.0625534057617	https://www.genecards.org/cgi-bin/carddisp.pl?gene=SMAD5-AS1
KDELR2	KDEL Endoplasmic Reticulum Protein Retention Receptor 2	Protein Coding	P33947	44	GC07M006447	48.0107002258301	https://www.genecards.org/cgi-bin/carddisp.pl?gene=KDELR2
NFKB1	Nuclear Factor Kappa B Subunit 1	Protein Coding	P19838	57	GC04P102501	47.3696746826172	https://www.genecards.org/cgi-bin/carddisp.pl?gene=NFKB1
MAPK14	Mitogen-Activated Protein Kinase 14	Protein Coding	Q16539	54	GC06P112153	47.3610076904297	https://www.genecards.org/cgi-bin/carddisp.pl?gene=MAPK14
MEG3	Maternally Expressed 3	RNA Gene		29	GC14P113576	47.3371429443359	https://www.genecards.org/cgi-bin/carddisp.pl?gene=MEG3
CRYAB	Crystallin Alpha B	Protein Coding	P02511	50	GC11M111908	47.3186645507813	https://www.genecards.org/cgi-bin/carddisp.pl?gene=CRYAB
IFNG	Interferon Gamma	Protein Coding	P01579	54	GC12M068154	47.2247619628906	https://www.genecards.org/cgi-bin/carddisp.pl?gene=IFNG
MTOR	Mechanistic Target Of Rapamycin Kinase	Protein Coding	P42345	59	GC01M011106	47.0462532043457	https://www.genecards.org/cgi-bin/carddisp.pl?gene=MTOR
LRP1	LDL Receptor Related Protein 1	Protein Coding	Q07954	52	GC12P057128	46.7463836669922	https://www.genecards.org/cgi-bin/carddisp.pl?gene=LRP1
SELENON	Selenoprotein N	Protein Coding	Q9NZV5	41	GC01P025800	46.5363807678223	https://www.genecards.org/cgi-bin/carddisp.pl?gene=SELENON
FKRP	Fukutin Related Protein	Protein Coding	Q9H9S5	44	GC19P089785	46.3651885986328	https://www.genecards.org/cgi-bin/carddisp.pl?gene=FKRP
COL6A3	Collagen Type VI Alpha 3 Chain	Protein Coding	P12111	49	GC02M237324	46.3381195068359	https://www.genecards.org/cgi-bin/carddisp.pl?gene=COL6A3
TP63	Tumor Protein P63	Protein Coding	Q9H3D4	51	GC03P189598	46.223991394043	https://www.genecards.org/cgi-bin/carddisp.pl?gene=TP63
GATA1	GATA Binding Protein 1	Protein Coding	P15976	51	GC0XP048786	46.1869506835938	https://www.genecards.org/cgi-bin/carddisp.pl?gene=GATA1
EIF2S1	Eukaryotic Translation Initiation Factor 2 Subunit Alpha	Protein Coding	P05198	48	GC14P067359	46.1418075561523	https://www.genecards.org/cgi-bin/carddisp.pl?gene=EIF2S1
PTPN11	Protein Tyrosine Phosphatase Non-Receptor Type 11	Protein Coding	Q06124	58	GC12P112418	45.911060333252	https://www.genecards.org/cgi-bin/carddisp.pl?gene=PTPN11
PARN	Poly(A)-Specific Ribonuclease	Protein Coding	O95453	48	GC16M014435	45.835334777832	https://www.genecards.org/cgi-bin/carddisp.pl?gene=PARN
PURA	Purine Rich Element Binding Protein A	Protein Coding	Q00577	49	GC05P148673	45.6227798461914	https://www.genecards.org/cgi-bin/carddisp.pl?gene=PURA
LOC110806262	Solute Carrier Family 6 Member 4 Gene Promoter	Functional Element		3	GC17P030235	45.6121520996094	https://www.genecards.org/cgi-bin/carddisp.pl?gene=LOC110806262
NR3C1	Nuclear Receptor Subfamily 3 Group C Member 1	Protein Coding	P04150	53	GC05M143277	45.5701904296875	https://www.genecards.org/cgi-bin/carddisp.pl?gene=NR3C1
APOB	Apolipoprotein B	Protein Coding	P04114	50	GC02M020956	45.5292358398438	https://www.genecards.org/cgi-bin/carddisp.pl?gene=APOB
HIF1A	Hypoxia Inducible Factor 1 Subunit Alpha	Protein Coding	Q16665	52	GC14P061695	45.3788909912109	https://www.genecards.org/cgi-bin/carddisp.pl?gene=HIF1A
CPT2	Carnitine Palmitoyltransferase 2	Protein Coding	P23786	53	GC01P053196	45.3166427612305	https://www.genecards.org/cgi-bin/carddisp.pl?gene=CPT2
COMT	Catechol-O-Methyltransferase	Protein Coding	P21964	55	GC22P019941	45.1726837158203	https://www.genecards.org/cgi-bin/carddisp.pl?gene=COMT
SIRT1	Sirtuin 1	Protein Coding	Q96EB6	53	GC10P067884	44.9936218261719	https://www.genecards.org/cgi-bin/carddisp.pl?gene=SIRT1
CASP8	Caspase 8	Protein Coding	Q14790	56	GC02P201233	44.963809967041	https://www.genecards.org/cgi-bin/carddisp.pl?gene=CASP8
HRAS	HRas Proto-Oncogene, GTPase	Protein Coding	P01112	56	GC11M008886	44.8670463562012	https://www.genecards.org/cgi-bin/carddisp.pl?gene=HRAS
CANX	Calnexin	Protein Coding	P27824	50	GC05P179678	44.8602867126465	https://www.genecards.org/cgi-bin/carddisp.pl?gene=CANX
DYRK1A	Dual Specificity Tyrosine Phosphorylation Regulated Kinase 1A	Protein Coding	Q13627	54	GC21P037365	44.6395568847656	https://www.genecards.org/cgi-bin/carddisp.pl?gene=DYRK1A
ARMS2	Age-Related Maculopathy Susceptibility 2	Protein Coding	P0C7Q2	34	GC10P122454	44.6384887695313	https://www.genecards.org/cgi-bin/carddisp.pl?gene=ARMS2
COL6A1	Collagen Type VI Alpha 1 Chain	Protein Coding	P12109	49	GC21P045981	44.6121978759766	https://www.genecards.org/cgi-bin/carddisp.pl?gene=COL6A1
SEC16A	SEC16 Homolog A, Endoplasmic Reticulum Export Factor	Protein Coding	O15027	40	GC09M136440	44.5202178955078	https://www.genecards.org/cgi-bin/carddisp.pl?gene=SEC16A
CDKN1A	Cyclin Dependent Kinase Inhibitor 1A	Protein Coding	P38936	53	GC06P112162	44.4415168762207	https://www.genecards.org/cgi-bin/carddisp.pl?gene=CDKN1A
POLG	DNA Polymerase Gamma, Catalytic Subunit	Protein Coding	P54098	51	GC15M137554	44.403392791748	https://www.genecards.org/cgi-bin/carddisp.pl?gene=POLG
RPGRIP1L	RPGRIP1 Like	Protein Coding	Q68CZ1	45	GC16M053638	44.3974609375	https://www.genecards.org/cgi-bin/carddisp.pl?gene=RPGRIP1L
ERN2	Endoplasmic Reticulum To Nucleus Signaling 2	Protein Coding	Q76MJ5	41	GC16M023690	44.3710174560547	https://www.genecards.org/cgi-bin/carddisp.pl?gene=ERN2
IGF1	Insulin Like Growth Factor 1	Protein Coding	P05019	52	GC12M102395	44.2387809753418	https://www.genecards.org/cgi-bin/carddisp.pl?gene=IGF1
MECP2	Methyl-CpG Binding Protein 2	Protein Coding	P51608	51	GC0XM154021	44.1196823120117	https://www.genecards.org/cgi-bin/carddisp.pl?gene=MECP2
CRP	C-Reactive Protein	Protein Coding	P02741	50	GC01M159733	44.1069221496582	https://www.genecards.org/cgi-bin/carddisp.pl?gene=CRP
PRPH2	Peripherin 2	Protein Coding	P23942	44	GC06M084175	44.0257530212402	https://www.genecards.org/cgi-bin/carddisp.pl?gene=PRPH2
SMARCA4	SWI/SNF Related, Matrix Associated, Actin Dependent Regulator Of Chromatin, Subfamily A, Member 4	Protein Coding	P51532	55	GC19P088794	43.9803886413574	https://www.genecards.org/cgi-bin/carddisp.pl?gene=SMARCA4
TMEM67	Transmembrane Protein 67	Protein Coding	Q5HYA8	45	GC08P093754	43.9078598022461	https://www.genecards.org/cgi-bin/carddisp.pl?gene=TMEM67
SOD2	Superoxide Dismutase 2	Protein Coding	P04179	51	GC06M159669	43.360408782959	https://www.genecards.org/cgi-bin/carddisp.pl?gene=SOD2
LEPR	Leptin Receptor	Protein Coding	P48357	54	GC01P065429	43.3048667907715	https://www.genecards.org/cgi-bin/carddisp.pl?gene=LEPR
KCNQ1	Potassium Voltage-Gated Channel Subfamily Q Member 1	Protein Coding	P51787	53	GC11P002444	43.1581344604492	https://www.genecards.org/cgi-bin/carddisp.pl?gene=KCNQ1
LDLR	Low Density Lipoprotein Receptor	Protein Coding	P01130	55	GC19P088799	43.118839263916	https://www.genecards.org/cgi-bin/carddisp.pl?gene=LDLR
KDELR3	KDEL Endoplasmic Reticulum Protein Retention Receptor 3	Protein Coding	O43731	41	GC22P038468	42.929615020752	https://www.genecards.org/cgi-bin/carddisp.pl?gene=KDELR3
CCL2	C-C Motif Chemokine Ligand 2	Protein Coding	P13500	53	GC17P034255	42.9239082336426	https://www.genecards.org/cgi-bin/carddisp.pl?gene=CCL2
HFE	Homeostatic Iron Regulator	Protein Coding	Q30201	50	GC06P026087	42.8729705810547	https://www.genecards.org/cgi-bin/carddisp.pl?gene=HFE
ERO1B	Endoplasmic Reticulum Oxidoreductase 1 Beta	Protein Coding	Q86YB8	45	GC01M236216	42.7947082519531	https://www.genecards.org/cgi-bin/carddisp.pl?gene=ERO1B
ADIPOQ	Adiponectin, C1Q And Collagen Domain Containing	Protein Coding	Q15848	50	GC03P186842	42.7873497009277	https://www.genecards.org/cgi-bin/carddisp.pl?gene=ADIPOQ
HLA-B	Major Histocompatibility Complex, Class I, B	Protein Coding	P01889	50	GC06M083905	42.4867782592773	https://www.genecards.org/cgi-bin/carddisp.pl?gene=HLA-B
CFI	Complement Factor I	Protein Coding	P05156	51	GC04M109732	42.394702911377	https://www.genecards.org/cgi-bin/carddisp.pl?gene=CFI
CDH1	Cadherin 1	Protein Coding	P12830	53	GC16P068737	42.3715591430664	https://www.genecards.org/cgi-bin/carddisp.pl?gene=CDH1
FLT3	Fms Related Receptor Tyrosine Kinase 3	Protein Coding	P36888	57	GC13M028003	42.1801452636719	https://www.genecards.org/cgi-bin/carddisp.pl?gene=FLT3
LPL	Lipoprotein Lipase	Protein Coding	P06858	53	GC08P019901	42.1245040893555	https://www.genecards.org/cgi-bin/carddisp.pl?gene=LPL
PON1	Paraoxonase 1	Protein Coding	P27169	51	GC07M095297	42.0883560180664	https://www.genecards.org/cgi-bin/carddisp.pl?gene=PON1
ERBB2	Erb-B2 Receptor Tyrosine Kinase 2	Protein Coding	P04626	59	GC17P039687	42.049560546875	https://www.genecards.org/cgi-bin/carddisp.pl?gene=ERBB2
P4HB	Prolyl 4-Hydroxylase Subunit Beta	Protein Coding	P07237	53	GC17M081843	41.818431854248	https://www.genecards.org/cgi-bin/carddisp.pl?gene=P4HB
TNFSF10	TNF Superfamily Member 10	Protein Coding	P50591	48	GC03M172505	41.7205619812012	https://www.genecards.org/cgi-bin/carddisp.pl?gene=TNFSF10
COL6A2	Collagen Type VI Alpha 2 Chain	Protein Coding	P12110	49	GC21P046098	41.5253486633301	https://www.genecards.org/cgi-bin/carddisp.pl?gene=COL6A2
SQSTM1	Sequestosome 1	Protein Coding	Q13501	53	GC05P179806	41.3492660522461	https://www.genecards.org/cgi-bin/carddisp.pl?gene=SQSTM1
TNFRSF10B	TNF Receptor Superfamily Member 10b	Protein Coding	O14763	54	GC08M023020	41.1850051879883	https://www.genecards.org/cgi-bin/carddisp.pl?gene=TNFRSF10B
CCND1	Cyclin D1	Protein Coding	P24385	57	GC11P069641	41.1845855712891	https://www.genecards.org/cgi-bin/carddisp.pl?gene=CCND1
EGF	Epidermal Growth Factor	Protein Coding	P01133	55	GC04P109912	41.0350036621094	https://www.genecards.org/cgi-bin/carddisp.pl?gene=EGF
CHERP	Calcium Homeostasis Endoplasmic Reticulum Protein	Protein Coding	Q8IWX8	40	GC19M016517	40.8737182617188	https://www.genecards.org/cgi-bin/carddisp.pl?gene=CHERP
HSPA4	Heat Shock Protein Family A (Hsp70) Member 4	Protein Coding	P34932	47	GC05P133062	40.761589050293	https://www.genecards.org/cgi-bin/carddisp.pl?gene=HSPA4
ALB	Albumin	Protein Coding	P02768	53	GC04P073397	40.6944961547852	https://www.genecards.org/cgi-bin/carddisp.pl?gene=ALB
GSTM1	Glutathione S-Transferase Mu 1	Protein Coding	P09488	46	GC01P109687	40.581916809082	https://www.genecards.org/cgi-bin/carddisp.pl?gene=GSTM1
RER1	Retention In Endoplasmic Reticulum Sorting Receptor 1	Protein Coding	O15258	39	GC01P002391	40.5743064880371	https://www.genecards.org/cgi-bin/carddisp.pl?gene=RER1
CLU	Clusterin	Protein Coding	P10909	51	GC08M027596	40.4803504943848	https://www.genecards.org/cgi-bin/carddisp.pl?gene=CLU
EMSLR	E2F1 MRNA Stabilizing LncRNA	RNA Gene		14	GC07P103778	40.4668197631836	https://www.genecards.org/cgi-bin/carddisp.pl?gene=EMSLR
PDIA3	Protein Disulfide Isomerase Family A Member 3	Protein Coding	P30101	48	GC15P043746	40.3730316162109	https://www.genecards.org/cgi-bin/carddisp.pl?gene=PDIA3
LDB3	LIM Domain Binding 3	Protein Coding	O75112	46	GC10P086666	40.2978515625	https://www.genecards.org/cgi-bin/carddisp.pl?gene=LDB3
HLA-DRB1	Major Histocompatibility Complex, Class II, DR Beta 1	Protein Coding	P01911	51	GC06M084001	40.2937965393066	https://www.genecards.org/cgi-bin/carddisp.pl?gene=HLA-DRB1
VDR	Vitamin D Receptor	Protein Coding	P11473	54	GC12M047841	40.2003288269043	https://www.genecards.org/cgi-bin/carddisp.pl?gene=VDR
HSPB1	Heat Shock Protein Family B (Small) Member 1	Protein Coding	P04792	55	GC07P076302	40.1234588623047	https://www.genecards.org/cgi-bin/carddisp.pl?gene=HSPB1
SERPINA1	Serpin Family A Member 1	Protein Coding	P01009	53	GC14M094376	40.0252914428711	https://www.genecards.org/cgi-bin/carddisp.pl?gene=SERPINA1
ABL1	ABL Proto-Oncogene 1, Non-Receptor Tyrosine Kinase	Protein Coding	P00519	57	GC09P130713	39.9711761474609	https://www.genecards.org/cgi-bin/carddisp.pl?gene=ABL1
ABCB1	ATP Binding Cassette Subfamily B Member 1	Protein Coding	P08183	55	GC07M087504	39.9479370117188	https://www.genecards.org/cgi-bin/carddisp.pl?gene=ABCB1
ERP27	Endoplasmic Reticulum Protein 27	Protein Coding	Q96DN0	40	GC12M014914	39.944091796875	https://www.genecards.org/cgi-bin/carddisp.pl?gene=ERP27
PTGS2	Prostaglandin-Endoperoxide Synthase 2	Protein Coding	P35354	53	GC01M186671	39.8889236450195	https://www.genecards.org/cgi-bin/carddisp.pl?gene=PTGS2
NFE2L1	NFE2 Like BZIP Transcription Factor 1	Protein Coding	Q14494	48	GC17P086626	39.8138694763184	https://www.genecards.org/cgi-bin/carddisp.pl?gene=NFE2L1
HSP90AA1	Heat Shock Protein 90 Alpha Family Class A Member 1	Protein Coding	P07900	55	GC14M102080	39.5874404907227	https://www.genecards.org/cgi-bin/carddisp.pl?gene=HSP90AA1
PARP1	Poly(ADP-Ribose) Polymerase 1	Protein Coding	P09874	54	GC01M226360	39.5394477844238	https://www.genecards.org/cgi-bin/carddisp.pl?gene=PARP1
FGFR3	Fibroblast Growth Factor Receptor 3	Protein Coding	P22607	59	GC04P002199	39.3206176757813	https://www.genecards.org/cgi-bin/carddisp.pl?gene=FGFR3
CFHR3	Complement Factor H Related 3	Protein Coding	Q02985	45	GC01P196774	39.2956809997559	https://www.genecards.org/cgi-bin/carddisp.pl?gene=CFHR3
DRD2	Dopamine Receptor D2	Protein Coding	P14416	53	GC11M113409	39.2445831298828	https://www.genecards.org/cgi-bin/carddisp.pl?gene=DRD2
HNF4A	Hepatocyte Nuclear Factor 4 Alpha	Protein Coding	P41235	53	GC20P044355	39.1596908569336	https://www.genecards.org/cgi-bin/carddisp.pl?gene=HNF4A
RET	Ret Proto-Oncogene	Protein Coding	P07949	58	GC10P043671	39.1152801513672	https://www.genecards.org/cgi-bin/carddisp.pl?gene=RET
CYCS	Cytochrome C, Somatic	Protein Coding	P99999	52	GC07M025118	39.1113548278809	https://www.genecards.org/cgi-bin/carddisp.pl?gene=CYCS
SNCA	Synuclein Alpha	Protein Coding	P37840	55	GC04M089724	39.0712242126465	https://www.genecards.org/cgi-bin/carddisp.pl?gene=SNCA
CRH	Corticotropin Releasing Hormone	Protein Coding	P06850	47	GC08M066176	38.9813957214355	https://www.genecards.org/cgi-bin/carddisp.pl?gene=CRH
NOS2	Nitric Oxide Synthase 2	Protein Coding	P35228	53	GC17M027756	38.9254188537598	https://www.genecards.org/cgi-bin/carddisp.pl?gene=NOS2
OFD1	OFD1 Centriole And Centriolar Satellite Protein	Protein Coding	O75665	47	GC0XP013714	38.9152793884277	https://www.genecards.org/cgi-bin/carddisp.pl?gene=OFD1
LOC126806068	BRD4-Independent Group 4 Enhancer GRCh37_chr1:237947411-237948610	Functional Element		3	GC01P237784	38.8503646850586	https://www.genecards.org/cgi-bin/carddisp.pl?gene=LOC126806068
NOTCH1	Notch Receptor 1	Protein Coding	P46531	55	GC09M138322	38.8496017456055	https://www.genecards.org/cgi-bin/carddisp.pl?gene=NOTCH1
FAS	Fas Cell Surface Death Receptor	Protein Coding	P25445	54	GC10P100956	38.7231864929199	https://www.genecards.org/cgi-bin/carddisp.pl?gene=FAS
APC	APC Regulator Of WNT Signaling Pathway	Protein Coding	P25054	53	GC05P112707	38.6941375732422	https://www.genecards.org/cgi-bin/carddisp.pl?gene=APC
MALAT1	Metastasis Associated Lung Adenocarcinoma Transcript 1	RNA Gene		25	GC11P079854	38.5733985900879	https://www.genecards.org/cgi-bin/carddisp.pl?gene=MALAT1
COL1A1	Collagen Type I Alpha 1 Chain	Protein Coding	P02452	53	GC17M064687	38.5719985961914	https://www.genecards.org/cgi-bin/carddisp.pl?gene=COL1A1
CHEK2	Checkpoint Kinase 2	Protein Coding	O96017	58	GC22M028687	38.5193862915039	https://www.genecards.org/cgi-bin/carddisp.pl?gene=CHEK2
HBB	Hemoglobin Subunit Beta	Protein Coding	P68871	50	GC11M009150	38.4017105102539	https://www.genecards.org/cgi-bin/carddisp.pl?gene=HBB
GSTP1	Glutathione S-Transferase Pi 1	Protein Coding	P09211	54	GC11P067583	38.2774963378906	https://www.genecards.org/cgi-bin/carddisp.pl?gene=GSTP1
MICA	MHC Class I Polypeptide-Related Sequence A	Protein Coding	Q29983	43	GC06P031399	38.2433433532715	https://www.genecards.org/cgi-bin/carddisp.pl?gene=MICA
POMC	Proopiomelanocortin	Protein Coding	P01189	52	GC02M025160	38.2176132202148	https://www.genecards.org/cgi-bin/carddisp.pl?gene=POMC
BCAP31	B Cell Receptor Associated Protein 31	Protein Coding	P51572	46	GC0XM153701	38.1913146972656	https://www.genecards.org/cgi-bin/carddisp.pl?gene=BCAP31
EP300	E1A Binding Protein P300	Protein Coding	Q09472	56	GC22P056779	38.1511650085449	https://www.genecards.org/cgi-bin/carddisp.pl?gene=EP300
SYVN1	Synoviolin 1	Protein Coding	Q86TM6	44	GC11M113512	38.078929901123	https://www.genecards.org/cgi-bin/carddisp.pl?gene=SYVN1
SP1	Sp1 Transcription Factor	Protein Coding	P08047	50	GC12P053380	38.0242538452148	https://www.genecards.org/cgi-bin/carddisp.pl?gene=SP1
MAP2K1	Mitogen-Activated Protein Kinase Kinase 1	Protein Coding	Q02750	58	GC15P066386	37.9246520996094	https://www.genecards.org/cgi-bin/carddisp.pl?gene=MAP2K1
F2	Coagulation Factor II, Thrombin	Protein Coding	P00734	54	GC11P047030	37.9153442382813	https://www.genecards.org/cgi-bin/carddisp.pl?gene=F2
ERMP1	Endoplasmic Reticulum Metallopeptidase 1	Protein Coding	Q7Z2K6	38	GC09M005749	37.8879280090332	https://www.genecards.org/cgi-bin/carddisp.pl?gene=ERMP1
ABCC8	ATP Binding Cassette Subfamily C Member 8	Protein Coding	Q09428	50	GC11M017392	37.828010559082	https://www.genecards.org/cgi-bin/carddisp.pl?gene=ABCC8
NF1	Neurofibromin 1	Protein Coding	P21359	52	GC17P031094	37.7562484741211	https://www.genecards.org/cgi-bin/carddisp.pl?gene=NF1
MDM2	MDM2 Proto-Oncogene	Protein Coding	Q00987	57	GC12P068808	37.7154731750488	https://www.genecards.org/cgi-bin/carddisp.pl?gene=MDM2
CACNA1C	Calcium Voltage-Gated Channel Subunit Alpha1 C	Protein Coding	Q13936	53	GC12P001970	37.6879615783691	https://www.genecards.org/cgi-bin/carddisp.pl?gene=CACNA1C
CAPN3	Calpain 3	Protein Coding	P20807	52	GC15P042359	37.6235733032227	https://www.genecards.org/cgi-bin/carddisp.pl?gene=CAPN3
NPY	Neuropeptide Y	Protein Coding	P01303	48	GC07P024290	37.5326499938965	https://www.genecards.org/cgi-bin/carddisp.pl?gene=NPY
SREBF1	Sterol Regulatory Element Binding Transcription Factor 1	Protein Coding	P36956	52	GC17M017810	37.5242767333984	https://www.genecards.org/cgi-bin/carddisp.pl?gene=SREBF1
GAS5	Growth Arrest Specific 5	RNA Gene		25	GC01M173947	37.5013732910156	https://www.genecards.org/cgi-bin/carddisp.pl?gene=GAS5
HTR2A	5-Hydroxytryptamine Receptor 2A	Protein Coding	P28223	51	GC13M046831	37.4166107177734	https://www.genecards.org/cgi-bin/carddisp.pl?gene=HTR2A
CALM1	Calmodulin 1	Protein Coding	P0DP23	50	GC14P090396	37.3761291503906	https://www.genecards.org/cgi-bin/carddisp.pl?gene=CALM1
VHL	Von Hippel-Lindau Tumor Suppressor	Protein Coding	P40337	52	GC03P018360	37.2802658081055	https://www.genecards.org/cgi-bin/carddisp.pl?gene=VHL
COL2A1	Collagen Type II Alpha 1 Chain	Protein Coding	P02458	54	GC12M047972	37.1813774108887	https://www.genecards.org/cgi-bin/carddisp.pl?gene=COL2A1
MPO	Myeloperoxidase	Protein Coding	P05164	57	GC17M058269	37.1811294555664	https://www.genecards.org/cgi-bin/carddisp.pl?gene=MPO
ITPR1	Inositol 1,4,5-Trisphosphate Receptor Type 1	Protein Coding	Q14643	52	GC03P004486	37.1319541931152	https://www.genecards.org/cgi-bin/carddisp.pl?gene=ITPR1
RB1	RB Transcriptional Corepressor 1	Protein Coding	P06400	52	GC13P048303	37.0711059570313	https://www.genecards.org/cgi-bin/carddisp.pl?gene=RB1
INSR	Insulin Receptor	Protein Coding	P06213	58	GC19M007112	36.9839859008789	https://www.genecards.org/cgi-bin/carddisp.pl?gene=INSR
DMD	Dystrophin	Protein Coding	P11532	49	GC0XM031097	36.9581985473633	https://www.genecards.org/cgi-bin/carddisp.pl?gene=DMD
BCL2L1	BCL2 Like 1	Protein Coding	Q07817	52	GC20M031664	36.9550247192383	https://www.genecards.org/cgi-bin/carddisp.pl?gene=BCL2L1
FBN1	Fibrillin 1	Protein Coding	P35555	51	GC15M048408	36.9367294311523	https://www.genecards.org/cgi-bin/carddisp.pl?gene=FBN1
VWF	Von Willebrand Factor	Protein Coding	P04275	52	GC12M006194	36.8901824951172	https://www.genecards.org/cgi-bin/carddisp.pl?gene=VWF
MMP9	Matrix Metallopeptidase 9	Protein Coding	P14780	57	GC20P046008	36.870906829834	https://www.genecards.org/cgi-bin/carddisp.pl?gene=MMP9
APOA1	Apolipoprotein A1	Protein Coding	P02647	54	GC11M116835	36.796272277832	https://www.genecards.org/cgi-bin/carddisp.pl?gene=APOA1
GBA1	Glucosylceramidase Beta 1	Protein Coding	P04062	53	GC01M157762	36.7216796875	https://www.genecards.org/cgi-bin/carddisp.pl?gene=GBA1
MLH1	MutL Homolog 1	Protein Coding	P40692	53	GC03P036993	36.7179069519043	https://www.genecards.org/cgi-bin/carddisp.pl?gene=MLH1
RUNX2	RUNX Family Transcription Factor 2	Protein Coding	Q13950	50	GC06P112278	36.6953544616699	https://www.genecards.org/cgi-bin/carddisp.pl?gene=RUNX2
LEP	Leptin	Protein Coding	P41159	51	GC07P128241	36.6776008605957	https://www.genecards.org/cgi-bin/carddisp.pl?gene=LEP
CYP1A1	Cytochrome P450 Family 1 Subfamily A Member 1	Protein Coding	P04798	51	GC15M074719	36.6670722961426	https://www.genecards.org/cgi-bin/carddisp.pl?gene=CYP1A1
CAV1	Caveolin 1	Protein Coding	Q03135	52	GC07P116524	36.6266899108887	https://www.genecards.org/cgi-bin/carddisp.pl?gene=CAV1
BSCL2	BSCL2 Lipid Droplet Biogenesis Associated, Seipin	Protein Coding	Q96G97	47	GC11M113400	36.6112365722656	https://www.genecards.org/cgi-bin/carddisp.pl?gene=BSCL2
HNF1A	HNF1 Homeobox A	Protein Coding	P20823	51	GC12P120978	36.5717506408691	https://www.genecards.org/cgi-bin/carddisp.pl?gene=HNF1A
SERPINE1	Serpin Family E Member 1	Protein Coding	P05121	54	GC07P101127	36.5331268310547	https://www.genecards.org/cgi-bin/carddisp.pl?gene=SERPINE1
THBD	Thrombomodulin	Protein Coding	P07204	50	GC20M023026	36.4142990112305	https://www.genecards.org/cgi-bin/carddisp.pl?gene=THBD
EIF2AK2	Eukaryotic Translation Initiation Factor 2 Alpha Kinase 2	Protein Coding	P19525	54	GC02M037099	36.3344078063965	https://www.genecards.org/cgi-bin/carddisp.pl?gene=EIF2AK2
IL1A	Interleukin 1 Alpha	Protein Coding	P01583	50	GC02M112773	36.2411613464355	https://www.genecards.org/cgi-bin/carddisp.pl?gene=IL1A
PARK7	Parkinsonism Associated Deglycase	Protein Coding	Q99497	51	GC01P008301	36.1102867126465	https://www.genecards.org/cgi-bin/carddisp.pl?gene=PARK7
NPM1	Nucleophosmin 1	Protein Coding	P06748	54	GC05P171387	36.1087303161621	https://www.genecards.org/cgi-bin/carddisp.pl?gene=NPM1
KCNJ11	Potassium Inwardly Rectifying Channel Subfamily J Member 11	Protein Coding	Q14654	50	GC11M017823	36.0627517700195	https://www.genecards.org/cgi-bin/carddisp.pl?gene=KCNJ11
HSPA1A	Heat Shock Protein Family A (Hsp70) Member 1A	Protein Coding	P0DMV8	51	GC06P112019	36.0572662353516	https://www.genecards.org/cgi-bin/carddisp.pl?gene=HSPA1A
CREB1	CAMP Responsive Element Binding Protein 1	Protein Coding	P16220	54	GC02P207529	36.0423812866211	https://www.genecards.org/cgi-bin/carddisp.pl?gene=CREB1
GJB2	Gap Junction Protein Beta 2	Protein Coding	P29033	50	GC13M020187	36.0271644592285	https://www.genecards.org/cgi-bin/carddisp.pl?gene=GJB2
FGFR1	Fibroblast Growth Factor Receptor 1	Protein Coding	P11362	59	GC08M038400	36.0223999023438	https://www.genecards.org/cgi-bin/carddisp.pl?gene=FGFR1
NOTCH3	Notch Receptor 3	Protein Coding	Q9UM47	55	GC19M015159	36.0214309692383	https://www.genecards.org/cgi-bin/carddisp.pl?gene=NOTCH3
CASP9	Caspase 9	Protein Coding	P55211	51	GC01M015491	35.9885330200195	https://www.genecards.org/cgi-bin/carddisp.pl?gene=CASP9
AKT2	AKT Serine/Threonine Kinase 2	Protein Coding	P31751	58	GC19M040230	35.9586410522461	https://www.genecards.org/cgi-bin/carddisp.pl?gene=AKT2
CBL	Cbl Proto-Oncogene	Protein Coding	P22681	55	GC11P119206	35.8789100646973	https://www.genecards.org/cgi-bin/carddisp.pl?gene=CBL
XIST	X Inactive Specific Transcript	RNA Gene		24	GC0XM073820	35.8380928039551	https://www.genecards.org/cgi-bin/carddisp.pl?gene=XIST
LRP6	LDL Receptor Related Protein 6	Protein Coding	O75581	51	GC12M026002	35.7944717407227	https://www.genecards.org/cgi-bin/carddisp.pl?gene=LRP6
NOD2	Nucleotide Binding Oligomerization Domain Containing 2	Protein Coding	Q9HC29	51	GC16P050693	35.7691955566406	https://www.genecards.org/cgi-bin/carddisp.pl?gene=NOD2
CASK	Calcium/Calmodulin Dependent Serine Protein Kinase	Protein Coding	O14936	54	GC0XM041514	35.6168060302734	https://www.genecards.org/cgi-bin/carddisp.pl?gene=CASK
CASP4	Caspase 4	Protein Coding	P49662	51	GC11M104942	35.6017761230469	https://www.genecards.org/cgi-bin/carddisp.pl?gene=CASP4
MIR21	MicroRNA 21	RNA Gene		25	GC17P086838	35.5671310424805	https://www.genecards.org/cgi-bin/carddisp.pl?gene=MIR21
LRRK2	Leucine Rich Repeat Kinase 2	Protein Coding	Q5S007	53	GC12P040196	35.5573387145996	https://www.genecards.org/cgi-bin/carddisp.pl?gene=LRRK2
OTOF	Otoferlin	Protein Coding	Q9HC10	45	GC02M026487	35.5229721069336	https://www.genecards.org/cgi-bin/carddisp.pl?gene=OTOF
SLC2A1	Solute Carrier Family 2 Member 1	Protein Coding	P11166	57	GC01M042925	35.4788360595703	https://www.genecards.org/cgi-bin/carddisp.pl?gene=SLC2A1
MSH2	MutS Homolog 2	Protein Coding	P43246	53	GC02P047403	35.4520530700684	https://www.genecards.org/cgi-bin/carddisp.pl?gene=MSH2
HSF1	Heat Shock Transcription Factor 1	Protein Coding	Q00613	51	GC08P144291	35.4432258605957	https://www.genecards.org/cgi-bin/carddisp.pl?gene=HSF1
CREBBP	CREB Binding Protein	Protein Coding	Q92793	58	GC16M013493	35.4158744812012	https://www.genecards.org/cgi-bin/carddisp.pl?gene=CREBBP
COL4A1	Collagen Type IV Alpha 1 Chain	Protein Coding	P02462	52	GC13M110148	35.3579368591309	https://www.genecards.org/cgi-bin/carddisp.pl?gene=COL4A1
NRAS	NRAS Proto-Oncogene, GTPase	Protein Coding	P01111	54	GC01M114704	35.2956237792969	https://www.genecards.org/cgi-bin/carddisp.pl?gene=NRAS
TSC2	TSC Complex Subunit 2	Protein Coding	P49815	54	GC16P052432	35.2938385009766	https://www.genecards.org/cgi-bin/carddisp.pl?gene=TSC2
HSPA8	Heat Shock Protein Family A (Hsp70) Member 8	Protein Coding	P11142	53	GC11M123057	35.2041816711426	https://www.genecards.org/cgi-bin/carddisp.pl?gene=HSPA8
GRIN2B	Glutamate Ionotropic Receptor NMDA Type Subunit 2B	Protein Coding	Q13224	56	GC12M013437	35.199649810791	https://www.genecards.org/cgi-bin/carddisp.pl?gene=GRIN2B
CYP2D6	Cytochrome P450 Family 2 Subfamily D Member 6	Protein Coding	P10635	50	GC22M042126	35.0518684387207	https://www.genecards.org/cgi-bin/carddisp.pl?gene=CYP2D6
MIR493HG	MIR493 Cluster Host Gene	RNA Gene		13	GC14P113611	34.9574890136719	https://www.genecards.org/cgi-bin/carddisp.pl?gene=MIR493HG
RORA	RAR Related Orphan Receptor A	Protein Coding	P35398	52	GC15M060488	34.93408203125	https://www.genecards.org/cgi-bin/carddisp.pl?gene=RORA
NLRP3	NLR Family Pyrin Domain Containing 3	Protein Coding	Q96P20	52	GC01P247415	34.9290313720703	https://www.genecards.org/cgi-bin/carddisp.pl?gene=NLRP3
JAK2	Janus Kinase 2	Protein Coding	O60674	57	GC09P004985	34.9232025146484	https://www.genecards.org/cgi-bin/carddisp.pl?gene=JAK2
HPRT1	Hypoxanthine Phosphoribosyltransferase 1	Protein Coding	P00492	52	GC0XP134460	34.850944519043	https://www.genecards.org/cgi-bin/carddisp.pl?gene=HPRT1
PSEN2	Presenilin 2	Protein Coding	P49810	53	GC01P226870	34.8063659667969	https://www.genecards.org/cgi-bin/carddisp.pl?gene=PSEN2
GCK	Glucokinase	Protein Coding	P35557	53	GC07M044887	34.7897720336914	https://www.genecards.org/cgi-bin/carddisp.pl?gene=GCK
ATR	ATR Serine/Threonine Kinase	Protein Coding	Q13535	57	GC03M142449	34.7395248413086	https://www.genecards.org/cgi-bin/carddisp.pl?gene=ATR
WT1	WT1 Transcription Factor	Protein Coding	P19544	52	GC11M032365	34.6782341003418	https://www.genecards.org/cgi-bin/carddisp.pl?gene=WT1
ZAP70	Zeta Chain Of T Cell Receptor Associated Protein Kinase 70	Protein Coding	P43403	55	GC02P097845	34.5789070129395	https://www.genecards.org/cgi-bin/carddisp.pl?gene=ZAP70
CEBPB	CCAAT Enhancer Binding Protein Beta	Protein Coding	P17676	47	GC20P050190	34.5749740600586	https://www.genecards.org/cgi-bin/carddisp.pl?gene=CEBPB
SNORD15A	Small Nucleolar RNA, C/D Box 15A	RNA Gene		17	GC11P075400	34.5497207641602	https://www.genecards.org/cgi-bin/carddisp.pl?gene=SNORD15A
TTN-AS1	TTN Antisense RNA 1	RNA Gene		17	GC02P178521	34.456241607666	https://www.genecards.org/cgi-bin/carddisp.pl?gene=TTN-AS1
TRPV4	Transient Receptor Potential Cation Channel Subfamily V Member 4	Protein Coding	Q9HBA0	52	GC12M109783	34.3625106811523	https://www.genecards.org/cgi-bin/carddisp.pl?gene=TRPV4
ADNP	Activity Dependent Neuroprotector Homeobox	Protein Coding	Q9H2P0	47	GC20M050888	34.2920417785645	https://www.genecards.org/cgi-bin/carddisp.pl?gene=ADNP
SOX9	SRY-Box Transcription Factor 9	Protein Coding	P48436	50	GC17P072121	34.1827354431152	https://www.genecards.org/cgi-bin/carddisp.pl?gene=SOX9
CALCRL	Calcitonin Receptor Like Receptor	Protein Coding	Q16602	50	GC02M187341	34.1555824279785	https://www.genecards.org/cgi-bin/carddisp.pl?gene=CALCRL
PTHLH	Parathyroid Hormone Like Hormone	Protein Coding	P12272	50	GC12M027959	34.1289672851563	https://www.genecards.org/cgi-bin/carddisp.pl?gene=PTHLH
MT-TL1	Mitochondrially Encoded TRNA-Leu (UUA/G) 1	RNA Gene		18	GCMTP003232	34.0748176574707	https://www.genecards.org/cgi-bin/carddisp.pl?gene=MT-TL1
RHOA	Ras Homolog Family Member A	Protein Coding	P61586	54	GC03M049359	34.0349617004395	https://www.genecards.org/cgi-bin/carddisp.pl?gene=RHOA
PPARGC1A	PPARG Coactivator 1 Alpha	Protein Coding	Q9UBK2	51	GC04M023755	34.0268859863281	https://www.genecards.org/cgi-bin/carddisp.pl?gene=PPARGC1A
SFTA3	Surfactant Associated 3	RNA Gene	P0C7M3	34	GC14M036474	34.0212211608887	https://www.genecards.org/cgi-bin/carddisp.pl?gene=SFTA3
RAC1	Rac Family Small GTPase 1	Protein Coding	P63000	53	GC07P007923	33.9643745422363	https://www.genecards.org/cgi-bin/carddisp.pl?gene=RAC1
LMAN1	Lectin, Mannose Binding 1	Protein Coding	P49257	50	GC18M059327	33.9314498901367	https://www.genecards.org/cgi-bin/carddisp.pl?gene=LMAN1
ICAM1	Intercellular Adhesion Molecule 1	Protein Coding	P05362	54	GC19P088778	33.870979309082	https://www.genecards.org/cgi-bin/carddisp.pl?gene=ICAM1
BMP2	Bone Morphogenetic Protein 2	Protein Coding	P12643	50	GC20P006767	33.848560333252	https://www.genecards.org/cgi-bin/carddisp.pl?gene=BMP2
MMP2	Matrix Metallopeptidase 2	Protein Coding	P08253	57	GC16P058548	33.8088569641113	https://www.genecards.org/cgi-bin/carddisp.pl?gene=MMP2
IL4	Interleukin 4	Protein Coding	P05112	51	GC05P132673	33.804328918457	https://www.genecards.org/cgi-bin/carddisp.pl?gene=IL4
NQO1	NAD(P)H Quinone Dehydrogenase 1	Protein Coding	P15559	52	GC16M069706	33.797779083252	https://www.genecards.org/cgi-bin/carddisp.pl?gene=NQO1
PPP1R15A	Protein Phosphatase 1 Regulatory Subunit 15A	Protein Coding	O75807	44	GC19P048872	33.7891807556152	https://www.genecards.org/cgi-bin/carddisp.pl?gene=PPP1R15A
MAPK3	Mitogen-Activated Protein Kinase 3	Protein Coding	P27361	53	GC16M041633	33.7863807678223	https://www.genecards.org/cgi-bin/carddisp.pl?gene=MAPK3
PCSK9	Proprotein Convertase Subtilisin/Kexin Type 9	Protein Coding	Q8NBP7	54	GC01P055039	33.7483901977539	https://www.genecards.org/cgi-bin/carddisp.pl?gene=PCSK9
MICB	MHC Class I Polypeptide-Related Sequence B	Protein Coding	Q29980	45	GC06P111991	33.6712760925293	https://www.genecards.org/cgi-bin/carddisp.pl?gene=MICB
INSIG1	Insulin Induced Gene 1	Protein Coding	O15503	44	GC07P155297	33.6445541381836	https://www.genecards.org/cgi-bin/carddisp.pl?gene=INSIG1
MYBPC3	Myosin Binding Protein C3	Protein Coding	Q14896	51	GC11M113170	33.6386070251465	https://www.genecards.org/cgi-bin/carddisp.pl?gene=MYBPC3
RAF1	Raf-1 Proto-Oncogene, Serine/Threonine Kinase	Protein Coding	P04049	58	GC03M012583	33.6254539489746	https://www.genecards.org/cgi-bin/carddisp.pl?gene=RAF1
TERC	Telomerase RNA Component	RNA Gene		30	GC03M169765	33.594841003418	https://www.genecards.org/cgi-bin/carddisp.pl?gene=TERC
ABCA1	ATP Binding Cassette Subfamily A Member 1	Protein Coding	O95477	52	GC09M104781	33.4793891906738	https://www.genecards.org/cgi-bin/carddisp.pl?gene=ABCA1
LRPAP1	LDL Receptor Related Protein Associated Protein 1	Protein Coding	P30533	48	GC04M003736	33.4178352355957	https://www.genecards.org/cgi-bin/carddisp.pl?gene=LRPAP1
DLEU2	Deleted In Lymphocytic Leukemia 2	RNA Gene		25	GC13M049913	33.3629913330078	https://www.genecards.org/cgi-bin/carddisp.pl?gene=DLEU2
SRC	SRC Proto-Oncogene, Non-Receptor Tyrosine Kinase	Protein Coding	P12931	55	GC20P037344	33.3491706848145	https://www.genecards.org/cgi-bin/carddisp.pl?gene=SRC
SLC6A3	Solute Carrier Family 6 Member 3	Protein Coding	Q01959	54	GC05M001392	33.3053588867188	https://www.genecards.org/cgi-bin/carddisp.pl?gene=SLC6A3
CD36	CD36 Molecule	Protein Coding	P16671	53	GC07P080369	33.27880859375	https://www.genecards.org/cgi-bin/carddisp.pl?gene=CD36
MAOA	Monoamine Oxidase A	Protein Coding	P21397	53	GC0XP043654	33.278076171875	https://www.genecards.org/cgi-bin/carddisp.pl?gene=MAOA
SCARNA5	Small Cajal Body-Specific RNA 5	RNA Gene		21	GC02P233275	33.2345161437988	https://www.genecards.org/cgi-bin/carddisp.pl?gene=SCARNA5
IL2	Interleukin 2	Protein Coding	P60568	50	GC04M122451	33.2229385375977	https://www.genecards.org/cgi-bin/carddisp.pl?gene=IL2
FMR1	Fragile X Messenger Ribonucleoprotein 1	Protein Coding	Q06787	48	GC0XP147972	33.2030067443848	https://www.genecards.org/cgi-bin/carddisp.pl?gene=FMR1
KCNQ3	Potassium Voltage-Gated Channel Subfamily Q Member 3	Protein Coding	O43525	51	GC08M132120	33.2019882202148	https://www.genecards.org/cgi-bin/carddisp.pl?gene=KCNQ3
SHH	Sonic Hedgehog Signaling Molecule	Protein Coding	Q15465	54	GC07M155799	33.0659217834473	https://www.genecards.org/cgi-bin/carddisp.pl?gene=SHH
RUNX1	RUNX Family Transcription Factor 1	Protein Coding	Q01196	53	GC21M034787	33.0615921020508	https://www.genecards.org/cgi-bin/carddisp.pl?gene=RUNX1
STING1	Stimulator Of Interferon Response CGAMP Interactor 1	Protein Coding	Q86WV6	46	GC05M139485	33.0546569824219	https://www.genecards.org/cgi-bin/carddisp.pl?gene=STING1
TWIST1	Twist Family BHLH Transcription Factor 1	Protein Coding	Q15672	50	GC07M019020	33.0460014343262	https://www.genecards.org/cgi-bin/carddisp.pl?gene=TWIST1
STIM1	Stromal Interaction Molecule 1	Protein Coding	Q13586	53	GC11P004634	33.0175018310547	https://www.genecards.org/cgi-bin/carddisp.pl?gene=STIM1
FBLN5	Fibulin 5	Protein Coding	Q9UBX5	51	GC14M091869	33.0129280090332	https://www.genecards.org/cgi-bin/carddisp.pl?gene=FBLN5
FKBP5	FKBP Prolyl Isomerase 5	Protein Coding	Q13451	52	GC06M084086	32.9992446899414	https://www.genecards.org/cgi-bin/carddisp.pl?gene=FKBP5
ALS2	Alsin Rho Guanine Nucleotide Exchange Factor ALS2	Protein Coding	Q96Q42	48	GC02M201701	32.9892387390137	https://www.genecards.org/cgi-bin/carddisp.pl?gene=ALS2
SOX2	SRY-Box Transcription Factor 2	Protein Coding	P48431	50	GC03P181711	32.9492416381836	https://www.genecards.org/cgi-bin/carddisp.pl?gene=SOX2
DNMT1	DNA Methyltransferase 1	Protein Coding	P26358	56	GC19M010133	32.8532257080078	https://www.genecards.org/cgi-bin/carddisp.pl?gene=DNMT1
RELA	RELA Proto-Oncogene, NF-KB Subunit	Protein Coding	Q04206	55	GC11M065653	32.8321304321289	https://www.genecards.org/cgi-bin/carddisp.pl?gene=RELA
GSR	Glutathione-Disulfide Reductase	Protein Coding	P00390	53	GC08M030678	32.8241271972656	https://www.genecards.org/cgi-bin/carddisp.pl?gene=GSR
CST3	Cystatin C	Protein Coding	P01034	48	GC20M023814	32.8091659545898	https://www.genecards.org/cgi-bin/carddisp.pl?gene=CST3
SDHB	Succinate Dehydrogenase Complex Iron Sulfur Subunit B	Protein Coding	P21912	52	GC01M018796	32.8090934753418	https://www.genecards.org/cgi-bin/carddisp.pl?gene=SDHB
CAV3	Caveolin 3	Protein Coding	P56539	47	GC03P008733	32.8084144592285	https://www.genecards.org/cgi-bin/carddisp.pl?gene=CAV3
KEAP1	Kelch Like ECH Associated Protein 1	Protein Coding	Q14145	53	GC19M010486	32.7931900024414	https://www.genecards.org/cgi-bin/carddisp.pl?gene=KEAP1
PGR-AS1	PGR Antisense RNA 1	RNA Gene		11	GC11P101131	32.7727813720703	https://www.genecards.org/cgi-bin/carddisp.pl?gene=PGR-AS1
GSK3B	Glycogen Synthase Kinase 3 Beta	Protein Coding	P49841	54	GC03M119821	32.7410011291504	https://www.genecards.org/cgi-bin/carddisp.pl?gene=GSK3B
TYR	Tyrosinase	Protein Coding	P14679	52	GC11P089177	32.7009696960449	https://www.genecards.org/cgi-bin/carddisp.pl?gene=TYR
ATF3	Activating Transcription Factor 3	Protein Coding	P18847	48	GC01P212565	32.6712417602539	https://www.genecards.org/cgi-bin/carddisp.pl?gene=ATF3
HLA-A	Major Histocompatibility Complex, Class I, A	Protein Coding	P04439	50	GC06P111952	32.6454544067383	https://www.genecards.org/cgi-bin/carddisp.pl?gene=HLA-A
SCN1A	Sodium Voltage-Gated Channel Alpha Subunit 1	Protein Coding	P35498	52	GC02M165989	32.6427993774414	https://www.genecards.org/cgi-bin/carddisp.pl?gene=SCN1A
STAT1	Signal Transducer And Activator Of Transcription 1	Protein Coding	P42224	57	GC02M190908	32.6032562255859	https://www.genecards.org/cgi-bin/carddisp.pl?gene=STAT1
NR5A1	Nuclear Receptor Subfamily 5 Group A Member 1	Protein Coding	Q13285	53	GC09M124481	32.5847282409668	https://www.genecards.org/cgi-bin/carddisp.pl?gene=NR5A1
LAMB2	Laminin Subunit Beta 2	Protein Coding	P55268	50	GC03M049121	32.575927734375	https://www.genecards.org/cgi-bin/carddisp.pl?gene=LAMB2
TXN	Thioredoxin	Protein Coding	P10599	50	GC09M110243	32.5755271911621	https://www.genecards.org/cgi-bin/carddisp.pl?gene=TXN
ERCC2	ERCC Excision Repair 2, TFIIH Core Complex Helicase Subunit	Protein Coding	P18074	52	GC19M045349	32.5723571777344	https://www.genecards.org/cgi-bin/carddisp.pl?gene=ERCC2
SORL1	Sortilin Related Receptor 1	Protein Coding	Q92673	50	GC11P121452	32.4658584594727	https://www.genecards.org/cgi-bin/carddisp.pl?gene=SORL1
SREBF2	Sterol Regulatory Element Binding Transcription Factor 2	Protein Coding	Q12772	47	GC22P041833	32.4622077941895	https://www.genecards.org/cgi-bin/carddisp.pl?gene=SREBF2
MYOC	Myocilin	Protein Coding	Q99972	46	GC01M171604	32.4591293334961	https://www.genecards.org/cgi-bin/carddisp.pl?gene=MYOC
BECN1	Beclin 1	Protein Coding	Q14457	50	GC17M042810	32.4493179321289	https://www.genecards.org/cgi-bin/carddisp.pl?gene=BECN1
DNM1L	Dynamin 1 Like	Protein Coding	O00429	52	GC12P032679	32.4443969726563	https://www.genecards.org/cgi-bin/carddisp.pl?gene=DNM1L
UGT1A1	UDP Glucuronosyltransferase Family 1 Member A1	Protein Coding	P22309	54	GC02P233760	32.4229164123535	https://www.genecards.org/cgi-bin/carddisp.pl?gene=UGT1A1
DSP	Desmoplakin	Protein Coding	P15924	54	GC06P007541	32.3734283447266	https://www.genecards.org/cgi-bin/carddisp.pl?gene=DSP
TH	Tyrosine Hydroxylase	Protein Coding	P07101	54	GC11M002163	32.3523864746094	https://www.genecards.org/cgi-bin/carddisp.pl?gene=TH
RMRP	RNA Component Of Mitochondrial RNA Processing Endoribonuclease	RNA Gene		25	GC09M035655	32.3236541748047	https://www.genecards.org/cgi-bin/carddisp.pl?gene=RMRP
DERL1	Derlin 1	Protein Coding	Q9BUN8	39	GC08M123013	32.2851524353027	https://www.genecards.org/cgi-bin/carddisp.pl?gene=DERL1
KCNQ2	Potassium Voltage-Gated Channel Subfamily Q Member 2	Protein Coding	O43526	51	GC20M063400	32.2335205078125	https://www.genecards.org/cgi-bin/carddisp.pl?gene=KCNQ2
HNF1B	HNF1 Homeobox B	Protein Coding	P35680	47	GC17M037686	32.1848831176758	https://www.genecards.org/cgi-bin/carddisp.pl?gene=HNF1B
AGT	Angiotensinogen	Protein Coding	P01019	53	GC01M230690	32.1667442321777	https://www.genecards.org/cgi-bin/carddisp.pl?gene=AGT
MAP3K5	Mitogen-Activated Protein Kinase Kinase Kinase 5	Protein Coding	Q99683	52	GC06M136557	32.1585693359375	https://www.genecards.org/cgi-bin/carddisp.pl?gene=MAP3K5
GJA1	Gap Junction Protein Alpha 1	Protein Coding	P17302	54	GC06P121436	32.1431350708008	https://www.genecards.org/cgi-bin/carddisp.pl?gene=GJA1
ACTA1	Actin Alpha 1, Skeletal Muscle	Protein Coding	P68133	52	GC01M229965	32.1386451721191	https://www.genecards.org/cgi-bin/carddisp.pl?gene=ACTA1
AGTR1	Angiotensin II Receptor Type 1	Protein Coding	P30556	55	GC03P148697	32.1290473937988	https://www.genecards.org/cgi-bin/carddisp.pl?gene=AGTR1
TRA-TGC7-1	TRNA-Ala (Anticodon TGC) 7-1	RNA Gene		10	GC06M083771	32.0894775390625	https://www.genecards.org/cgi-bin/carddisp.pl?gene=TRA-TGC7-1
FLNB	Filamin B	Protein Coding	O75369	51	GC03P058008	32.0792121887207	https://www.genecards.org/cgi-bin/carddisp.pl?gene=FLNB
G3BP1	G3BP Stress Granule Assembly Factor 1	Protein Coding	Q13283	45	GC05P151771	32.0775985717773	https://www.genecards.org/cgi-bin/carddisp.pl?gene=G3BP1
TRA-TGC5-1	TRNA-Ala (Anticodon TGC) 5-1	RNA Gene		9	GC06M028817	32.0716285705566	https://www.genecards.org/cgi-bin/carddisp.pl?gene=TRA-TGC5-1
MIR125A	MicroRNA 125a	RNA Gene		22	GC19P090041	31.9946975708008	https://www.genecards.org/cgi-bin/carddisp.pl?gene=MIR125A
FOXO1	Forkhead Box O1	Protein Coding	Q12778	55	GC13M040555	31.914909362793	https://www.genecards.org/cgi-bin/carddisp.pl?gene=FOXO1
TOR1A	Torsin Family 1 Member A	Protein Coding	O14656	50	GC09M129812	31.9094390869141	https://www.genecards.org/cgi-bin/carddisp.pl?gene=TOR1A
PDX1	Pancreatic And Duodenal Homeobox 1	Protein Coding	P52945	50	GC13P027921	31.8923263549805	https://www.genecards.org/cgi-bin/carddisp.pl?gene=PDX1
INSIG2	Insulin Induced Gene 2	Protein Coding	Q9Y5U4	43	GC02P118088	31.8688201904297	https://www.genecards.org/cgi-bin/carddisp.pl?gene=INSIG2
TRB	T Cell Receptor Beta Locus	Protein Coding	P0DSE2	23	GC07P154225	31.8686485290527	https://www.genecards.org/cgi-bin/carddisp.pl?gene=TRB
SMARCA2	SWI/SNF Related, Matrix Associated, Actin Dependent Regulator Of Chromatin, Subfamily A, Member 2	Protein Coding	P51531	53	GC09P001980	31.8344192504883	https://www.genecards.org/cgi-bin/carddisp.pl?gene=SMARCA2
PPARA	Peroxisome Proliferator Activated Receptor Alpha	Protein Coding	Q07869	48	GC22P046150	31.8148651123047	https://www.genecards.org/cgi-bin/carddisp.pl?gene=PPARA
POLR3A	RNA Polymerase III Subunit A	Protein Coding	O14802	49	GC10M078926	31.7861404418945	https://www.genecards.org/cgi-bin/carddisp.pl?gene=POLR3A
CYP19A1	Cytochrome P450 Family 19 Subfamily A Member 1	Protein Coding	P11511	52	GC15M051208	31.7839889526367	https://www.genecards.org/cgi-bin/carddisp.pl?gene=CYP19A1
LINC02605	Long Intergenic Non-Protein Coding RNA 2605	RNA Gene		13	GC08P078838	31.7367401123047	https://www.genecards.org/cgi-bin/carddisp.pl?gene=LINC02605
IGF2	Insulin Like Growth Factor 2	Protein Coding	P01344	53	GC11M009008	31.6708698272705	https://www.genecards.org/cgi-bin/carddisp.pl?gene=IGF2
HTT	Huntingtin	Protein Coding	P42858	48	GC04P003041	31.6477584838867	https://www.genecards.org/cgi-bin/carddisp.pl?gene=HTT
CSNK2A1	Casein Kinase 2 Alpha 1	Protein Coding	P68400	54	GC20M000472	31.5793762207031	https://www.genecards.org/cgi-bin/carddisp.pl?gene=CSNK2A1
HYOU1	Hypoxia Up-Regulated 1	Protein Coding	Q9Y4L1	50	GC11M119442	31.5744209289551	https://www.genecards.org/cgi-bin/carddisp.pl?gene=HYOU1
CYP2E1	Cytochrome P450 Family 2 Subfamily E Member 1	Protein Coding	P05181	50	GC10P133520	31.4665126800537	https://www.genecards.org/cgi-bin/carddisp.pl?gene=CYP2E1
SIGMAR1	Sigma Non-Opioid Intracellular Receptor 1	Protein Coding	Q99720	51	GC09M034634	31.4470844268799	https://www.genecards.org/cgi-bin/carddisp.pl?gene=SIGMAR1
FLT1	Fms Related Receptor Tyrosine Kinase 1	Protein Coding	P17948	55	GC13M028300	31.4391670227051	https://www.genecards.org/cgi-bin/carddisp.pl?gene=FLT1
PTPN1	Protein Tyrosine Phosphatase Non-Receptor Type 1	Protein Coding	P18031	54	GC20P050510	31.3253555297852	https://www.genecards.org/cgi-bin/carddisp.pl?gene=PTPN1
POLGARF	POLG Alternative Reading Frame	Protein Coding	A0A3B3IS91	11	GC15M140354	31.266773223877	https://www.genecards.org/cgi-bin/carddisp.pl?gene=POLGARF
HMGCR	3-Hydroxy-3-Methylglutaryl-CoA Reductase	Protein Coding	P04035	51	GC05P075336	31.2370185852051	https://www.genecards.org/cgi-bin/carddisp.pl?gene=HMGCR
BAG3	BAG Cochaperone 3	Protein Coding	O95817	47	GC10P119651	31.1913623809814	https://www.genecards.org/cgi-bin/carddisp.pl?gene=BAG3
SIL1	SIL1 Nucleotide Exchange Factor	Protein Coding	Q9H173	46	GC05M138957	31.1704978942871	https://www.genecards.org/cgi-bin/carddisp.pl?gene=SIL1
NBN	Nibrin	Protein Coding	O60934	52	GC08M089933	31.1493797302246	https://www.genecards.org/cgi-bin/carddisp.pl?gene=NBN
FKBP14	FKBP Prolyl Isomerase 14	Protein Coding	Q9NWM8	45	GC07M031066	31.1190605163574	https://www.genecards.org/cgi-bin/carddisp.pl?gene=FKBP14
LRP2	LDL Receptor Related Protein 2	Protein Coding	P98164	52	GC02M169127	31.0946502685547	https://www.genecards.org/cgi-bin/carddisp.pl?gene=LRP2
CYP2C19	Cytochrome P450 Family 2 Subfamily C Member 19	Protein Coding	P33261	48	GC10P094762	31.050594329834	https://www.genecards.org/cgi-bin/carddisp.pl?gene=CYP2C19
ATF6B	Activating Transcription Factor 6 Beta	Protein Coding	Q99941	43	GC06M032115	31.0476207733154	https://www.genecards.org/cgi-bin/carddisp.pl?gene=ATF6B
FLNA	Filamin A	Protein Coding	P21333	52	GC0XM154348	31.0288429260254	https://www.genecards.org/cgi-bin/carddisp.pl?gene=FLNA
EDN1	Endothelin 1	Protein Coding	P05305	53	GC06P012236	31.0160102844238	https://www.genecards.org/cgi-bin/carddisp.pl?gene=EDN1
AGRP	Agouti Related Neuropeptide	Protein Coding	O00253	45	GC16M067482	30.9758949279785	https://www.genecards.org/cgi-bin/carddisp.pl?gene=AGRP
GAPDH	Glyceraldehyde-3-Phosphate Dehydrogenase	Protein Coding	P04406	54	GC12P030471	30.9347667694092	https://www.genecards.org/cgi-bin/carddisp.pl?gene=GAPDH
MAPK10	Mitogen-Activated Protein Kinase 10	Protein Coding	P53779	53	GC04M085990	30.9347476959229	https://www.genecards.org/cgi-bin/carddisp.pl?gene=MAPK10
THBS1	Thrombospondin 1	Protein Coding	P07996	50	GC15P039581	30.90576171875	https://www.genecards.org/cgi-bin/carddisp.pl?gene=THBS1
VAPB	VAMP Associated Protein B And C	Protein Coding	O95292	48	GC20P058389	30.8898887634277	https://www.genecards.org/cgi-bin/carddisp.pl?gene=VAPB
MR1	Major Histocompatibility Complex, Class I-Related	Protein Coding	Q95460	45	GC01P181033	30.8853340148926	https://www.genecards.org/cgi-bin/carddisp.pl?gene=MR1
G6PD	Glucose-6-Phosphate Dehydrogenase	Protein Coding	P11413	54	GC0XM154583	30.8803253173828	https://www.genecards.org/cgi-bin/carddisp.pl?gene=G6PD
RPS27A	Ribosomal Protein S27a	Protein Coding	P62979	47	GC02P055231	30.8313674926758	https://www.genecards.org/cgi-bin/carddisp.pl?gene=RPS27A
SAR1B	Secretion Associated Ras Related GTPase 1B	Protein Coding	Q9Y6B6	47	GC05M134601	30.7946128845215	https://www.genecards.org/cgi-bin/carddisp.pl?gene=SAR1B
SMAD3	SMAD Family Member 3	Protein Coding	P84022	57	GC15P067063	30.7557849884033	https://www.genecards.org/cgi-bin/carddisp.pl?gene=SMAD3
ATG5	Autophagy Related 5	Protein Coding	Q9H1Y0	49	GC06M106045	30.7396659851074	https://www.genecards.org/cgi-bin/carddisp.pl?gene=ATG5
KMT2A	Lysine Methyltransferase 2A	Protein Coding	Q03164	52	GC11P118436	30.7073421478271	https://www.genecards.org/cgi-bin/carddisp.pl?gene=KMT2A
FUS	FUS RNA Binding Protein	Protein Coding	P35637	48	GC16P031180	30.6968154907227	https://www.genecards.org/cgi-bin/carddisp.pl?gene=FUS
OXTR	Oxytocin Receptor	Protein Coding	P30559	51	GC03M008767	30.6732597351074	https://www.genecards.org/cgi-bin/carddisp.pl?gene=OXTR
ALDH18A1	Aldehyde Dehydrogenase 18 Family Member A1	Protein Coding	P54886	50	GC10M095605	30.6450386047363	https://www.genecards.org/cgi-bin/carddisp.pl?gene=ALDH18A1
HSPD1	Heat Shock Protein Family D (Hsp60) Member 1	Protein Coding	P10809	53	GC02M197486	30.6366691589355	https://www.genecards.org/cgi-bin/carddisp.pl?gene=HSPD1
DNMT3A	DNA Methyltransferase 3 Alpha	Protein Coding	Q9Y6K1	55	GC02M025228	30.6350479125977	https://www.genecards.org/cgi-bin/carddisp.pl?gene=DNMT3A
STK11	Serine/Threonine Kinase 11	Protein Coding	Q15831	54	GC19P001177	30.6208190917969	https://www.genecards.org/cgi-bin/carddisp.pl?gene=STK11
PINK1	PTEN Induced Kinase 1	Protein Coding	Q9BXM7	50	GC01P020634	30.5976848602295	https://www.genecards.org/cgi-bin/carddisp.pl?gene=PINK1
MIR34C	MicroRNA 34c	RNA Gene		22	GC11P112199	30.5949363708496	https://www.genecards.org/cgi-bin/carddisp.pl?gene=MIR34C
BMP6	Bone Morphogenetic Protein 6	Protein Coding	P22004	49	GC06P007726	30.5751838684082	https://www.genecards.org/cgi-bin/carddisp.pl?gene=BMP6
COL1A2	Collagen Type I Alpha 2 Chain	Protein Coding	P08123	52	GC07P094394	30.5568790435791	https://www.genecards.org/cgi-bin/carddisp.pl?gene=COL1A2
EZH2	Enhancer Of Zeste 2 Polycomb Repressive Complex 2 Subunit	Protein Coding	Q15910	57	GC07M148807	30.5356407165527	https://www.genecards.org/cgi-bin/carddisp.pl?gene=EZH2
KCNE1	Potassium Voltage-Gated Channel Subfamily E Regulatory Subunit 1	Protein Coding	P15382	50	GC21M034446	30.5031585693359	https://www.genecards.org/cgi-bin/carddisp.pl?gene=KCNE1
NR3C2	Nuclear Receptor Subfamily 3 Group C Member 2	Protein Coding	P08235	50	GC04M148078	30.4889335632324	https://www.genecards.org/cgi-bin/carddisp.pl?gene=NR3C2
DERL2	Derlin 2	Protein Coding	Q9GZP9	40	GC17M005471	30.4786167144775	https://www.genecards.org/cgi-bin/carddisp.pl?gene=DERL2
IL1RN	Interleukin 1 Receptor Antagonist	Protein Coding	P18510	54	GC02P127092	30.4001522064209	https://www.genecards.org/cgi-bin/carddisp.pl?gene=IL1RN
MSTN	Myostatin	Protein Coding	O14793	50	GC02M190055	30.3975105285645	https://www.genecards.org/cgi-bin/carddisp.pl?gene=MSTN
PVT1	Pvt1 Oncogene	RNA Gene		27	GC08P127945	30.3820133209229	https://www.genecards.org/cgi-bin/carddisp.pl?gene=PVT1
H6PD	Hexose-6-Phosphate Dehydrogenase/Glucose 1-Dehydrogenase	Protein Coding	O95479	48	GC01P009234	30.296443939209	https://www.genecards.org/cgi-bin/carddisp.pl?gene=H6PD
GPX1	Glutathione Peroxidase 1	Protein Coding	P07203	49	GC03M052674	30.2948379516602	https://www.genecards.org/cgi-bin/carddisp.pl?gene=GPX1
DNAJC10	DnaJ Heat Shock Protein Family (Hsp40) Member C10	Protein Coding	Q8IXB1	42	GC02P182716	30.2934799194336	https://www.genecards.org/cgi-bin/carddisp.pl?gene=DNAJC10
DRD4	Dopamine Receptor D4	Protein Coding	P21917	49	GC11P004458	30.2499732971191	https://www.genecards.org/cgi-bin/carddisp.pl?gene=DRD4
NDRG1	N-Myc Downstream Regulated 1	Protein Coding	Q92597	50	GC08M133237	30.2409019470215	https://www.genecards.org/cgi-bin/carddisp.pl?gene=NDRG1
SMAD2	SMAD Family Member 2	Protein Coding	Q15796	56	GC18M047809	30.1991558074951	https://www.genecards.org/cgi-bin/carddisp.pl?gene=SMAD2
FASLG	Fas Ligand	Protein Coding	P48023	52	GC01P172659	30.1891899108887	https://www.genecards.org/cgi-bin/carddisp.pl?gene=FASLG
EPM2A	EPM2A Glucan Phosphatase, Laforin	Protein Coding	B3EWF7	46	GC06M145382	30.1495132446289	https://www.genecards.org/cgi-bin/carddisp.pl?gene=EPM2A
DNAJB9	DnaJ Heat Shock Protein Family (Hsp40) Member B9	Protein Coding	Q9UBS3	42	GC07P108569	30.1325531005859	https://www.genecards.org/cgi-bin/carddisp.pl?gene=DNAJB9
ADRB2	Adrenoceptor Beta 2	Protein Coding	P07550	52	GC05P149032	30.1198844909668	https://www.genecards.org/cgi-bin/carddisp.pl?gene=ADRB2
PRSS1	Serine Protease 1	Protein Coding	P07477	48	GC07P153326	30.0636329650879	https://www.genecards.org/cgi-bin/carddisp.pl?gene=PRSS1
CYP1B1	Cytochrome P450 Family 1 Subfamily B Member 1	Protein Coding	Q16678	52	GC02M038066	30.0366401672363	https://www.genecards.org/cgi-bin/carddisp.pl?gene=CYP1B1
PALB2	Partner And Localizer Of BRCA2	Protein Coding	Q86YC2	48	GC16M023603	30.0298614501953	https://www.genecards.org/cgi-bin/carddisp.pl?gene=PALB2
MIR34A	MicroRNA 34a	RNA Gene		23	GC01M010872	30.0185680389404	https://www.genecards.org/cgi-bin/carddisp.pl?gene=MIR34A
MAN1B1	Mannosidase Alpha Class 1B Member 1	Protein Coding	Q9UKM7	51	GC09P137086	29.9969139099121	https://www.genecards.org/cgi-bin/carddisp.pl?gene=MAN1B1
MIR155	MicroRNA 155	RNA Gene		22	GC21P025573	29.9496803283691	https://www.genecards.org/cgi-bin/carddisp.pl?gene=MIR155
ALDH2	Aldehyde Dehydrogenase 2 Family Member	Protein Coding	P05091	54	GC12P111766	29.9020690917969	https://www.genecards.org/cgi-bin/carddisp.pl?gene=ALDH2
IL13	Interleukin 13	Protein Coding	P35225	47	GC05P132656	29.8942317962646	https://www.genecards.org/cgi-bin/carddisp.pl?gene=IL13
PRL	Prolactin	Protein Coding	P01236	48	GC06M022287	29.883918762207	https://www.genecards.org/cgi-bin/carddisp.pl?gene=PRL
HMGB1	High Mobility Group Box 1	Protein Coding	P09429	52	GC13M030456	29.8783874511719	https://www.genecards.org/cgi-bin/carddisp.pl?gene=HMGB1
CYP3A4	Cytochrome P450 Family 3 Subfamily A Member 4	Protein Coding	P08684	52	GC07M099834	29.8728446960449	https://www.genecards.org/cgi-bin/carddisp.pl?gene=CYP3A4
CDKN1B	Cyclin Dependent Kinase Inhibitor 1B	Protein Coding	P46527	53	GC12P030709	29.8586006164551	https://www.genecards.org/cgi-bin/carddisp.pl?gene=CDKN1B
FGF2	Fibroblast Growth Factor 2	Protein Coding	P09038	50	GC04P122826	29.7985725402832	https://www.genecards.org/cgi-bin/carddisp.pl?gene=FGF2
CDK4	Cyclin Dependent Kinase 4	Protein Coding	P11802	58	GC12M058829	29.7972316741943	https://www.genecards.org/cgi-bin/carddisp.pl?gene=CDK4
SETD2	SET Domain Containing 2, Histone Lysine Methyltransferase	Protein Coding	Q9BYW2	51	GC03M047033	29.7927207946777	https://www.genecards.org/cgi-bin/carddisp.pl?gene=SETD2
PDIA4	Protein Disulfide Isomerase Family A Member 4	Protein Coding	P13667	45	GC07M149003	29.7894458770752	https://www.genecards.org/cgi-bin/carddisp.pl?gene=PDIA4
CD4	CD4 Molecule	Protein Coding	P01730	53	GC12P006786	29.7654037475586	https://www.genecards.org/cgi-bin/carddisp.pl?gene=CD4
ENPP1	Ectonucleotide Pyrophosphatase/Phosphodiesterase 1	Protein Coding	P22413	53	GC06P131808	29.7587814331055	https://www.genecards.org/cgi-bin/carddisp.pl?gene=ENPP1
BAG6	BAG Cochaperone 6	Protein Coding	P46379	43	GC06M031639	29.732084274292	https://www.genecards.org/cgi-bin/carddisp.pl?gene=BAG6
TXNDC12	Thioredoxin Domain Containing 12	Protein Coding	O95881	41	GC01M052020	29.6865348815918	https://www.genecards.org/cgi-bin/carddisp.pl?gene=TXNDC12
TXNDC5	Thioredoxin Domain Containing 5	Protein Coding	Q8NBS9	46	GC06M007893	29.6835842132568	https://www.genecards.org/cgi-bin/carddisp.pl?gene=TXNDC5
DYSF	Dysferlin	Protein Coding	O75923	47	GC02P071453	29.6354942321777	https://www.genecards.org/cgi-bin/carddisp.pl?gene=DYSF
CREB3L1	CAMP Responsive Element Binding Protein 3 Like 1	Protein Coding	Q96BA8	46	GC11P047021	29.6294956207275	https://www.genecards.org/cgi-bin/carddisp.pl?gene=CREB3L1
CREB3	CAMP Responsive Element Binding Protein 3	Protein Coding	O43889	41	GC09P053234	29.6084289550781	https://www.genecards.org/cgi-bin/carddisp.pl?gene=CREB3
MPZ	Myelin Protein Zero	Protein Coding	P25189	50	GC01M161304	29.5990734100342	https://www.genecards.org/cgi-bin/carddisp.pl?gene=MPZ
MCL1	MCL1 Apoptosis Regulator, BCL2 Family Member	Protein Coding	Q07820	52	GC01M157509	29.5982303619385	https://www.genecards.org/cgi-bin/carddisp.pl?gene=MCL1
TAP1	Transporter 1, ATP Binding Cassette Subfamily B Member	Protein Coding	Q03518	52	GC06M084017	29.5848255157471	https://www.genecards.org/cgi-bin/carddisp.pl?gene=TAP1
ENSG00000277577		RNA Gene		5	GC0XM073831	29.5602626800537	https://www.genecards.org/cgi-bin/carddisp.pl?gene=ENSG00000277577
PAX6	Paired Box 6	Protein Coding	P26367	52	GC11M031784	29.5502624511719	https://www.genecards.org/cgi-bin/carddisp.pl?gene=PAX6
PCNA	Proliferating Cell Nuclear Antigen	Protein Coding	P12004	54	GC20M005114	29.5378456115723	https://www.genecards.org/cgi-bin/carddisp.pl?gene=PCNA
ACTB	Actin Beta	Protein Coding	P60709	53	GC07M005527	29.5317764282227	https://www.genecards.org/cgi-bin/carddisp.pl?gene=ACTB
CDKL5	Cyclin Dependent Kinase Like 5	Protein Coding	O76039	47	GC0XP018425	29.5134544372559	https://www.genecards.org/cgi-bin/carddisp.pl?gene=CDKL5
TFR2	Transferrin Receptor 2	Protein Coding	Q9UP52	48	GC07M100620	29.495626449585	https://www.genecards.org/cgi-bin/carddisp.pl?gene=TFR2
NR1H2	Nuclear Receptor Subfamily 1 Group H Member 2	Protein Coding	P55055	50	GC19P050329	29.4917469024658	https://www.genecards.org/cgi-bin/carddisp.pl?gene=NR1H2
EPO	Erythropoietin	Protein Coding	P01588	47	GC07P100720	29.4230422973633	https://www.genecards.org/cgi-bin/carddisp.pl?gene=EPO
CDK1	Cyclin Dependent Kinase 1	Protein Coding	P06493	52	GC10P060772	29.4170303344727	https://www.genecards.org/cgi-bin/carddisp.pl?gene=CDK1
B2M	Beta-2-Microglobulin	Protein Coding	P61769	53	GC15P044711	29.4160652160645	https://www.genecards.org/cgi-bin/carddisp.pl?gene=B2M
CYP1A2	Cytochrome P450 Family 1 Subfamily A Member 2	Protein Coding	P05177	49	GC15P074748	29.3930931091309	https://www.genecards.org/cgi-bin/carddisp.pl?gene=CYP1A2
CTLA4	Cytotoxic T-Lymphocyte Associated Protein 4	Protein Coding	P16410	52	GC02P203854	29.3366966247559	https://www.genecards.org/cgi-bin/carddisp.pl?gene=CTLA4
NPC1	NPC Intracellular Cholesterol Transporter 1	Protein Coding	O15118	53	GC18M023506	29.325439453125	https://www.genecards.org/cgi-bin/carddisp.pl?gene=NPC1
SEC23A	SEC23 Homolog A, COPII Coat Complex Component	Protein Coding	Q15436	47	GC14M039031	29.3247566223145	https://www.genecards.org/cgi-bin/carddisp.pl?gene=SEC23A
AMFR	Autocrine Motility Factor Receptor	Protein Coding	Q9UKV5	46	GC16M056361	29.2759017944336	https://www.genecards.org/cgi-bin/carddisp.pl?gene=AMFR
PLEC	Plectin	Protein Coding	Q15149	47	GC08M146184	29.2412261962891	https://www.genecards.org/cgi-bin/carddisp.pl?gene=PLEC
PKD1	Polycystin 1, Transient Receptor Potential Channel Interacting	Protein Coding	P98161	50	GC16M013321	29.2397308349609	https://www.genecards.org/cgi-bin/carddisp.pl?gene=PKD1
VIM	Vimentin	Protein Coding	P08670	55	GC10P017227	29.2177925109863	https://www.genecards.org/cgi-bin/carddisp.pl?gene=VIM
SIN3A	SIN3 Transcription Regulator Family Member A	Protein Coding	Q96ST3	50	GC15M075369	29.2083282470703	https://www.genecards.org/cgi-bin/carddisp.pl?gene=SIN3A
MIR320A	MicroRNA 320a	RNA Gene		22	GC08M022292	29.2035007476807	https://www.genecards.org/cgi-bin/carddisp.pl?gene=MIR320A
NGF	Nerve Growth Factor	Protein Coding	P01138	55	GC01M115285	29.1726093292236	https://www.genecards.org/cgi-bin/carddisp.pl?gene=NGF
KDR	Kinase Insert Domain Receptor	Protein Coding	P35968	57	GC04M055078	29.1320266723633	https://www.genecards.org/cgi-bin/carddisp.pl?gene=KDR
HLA-DQB1	Major Histocompatibility Complex, Class II, DQ Beta 1	Protein Coding	P01920	46	GC06M084010	29.0953178405762	https://www.genecards.org/cgi-bin/carddisp.pl?gene=HLA-DQB1
TG	Thyroglobulin	Protein Coding	P01266	48	GC08P132866	29.0699501037598	https://www.genecards.org/cgi-bin/carddisp.pl?gene=TG
FOXO3	Forkhead Box O3	Protein Coding	O43524	51	GC06P108559	29.0480575561523	https://www.genecards.org/cgi-bin/carddisp.pl?gene=FOXO3
CACNA1A	Calcium Voltage-Gated Channel Subunit Alpha1 A	Protein Coding	O00555	52	GC19M013206	29.0303974151611	https://www.genecards.org/cgi-bin/carddisp.pl?gene=CACNA1A
ATP1A3	ATPase Na+/K+ Transporting Subunit Alpha 3	Protein Coding	P13637	52	GC19M041966	29.0210037231445	https://www.genecards.org/cgi-bin/carddisp.pl?gene=ATP1A3
CLN3	CLN3 Lysosomal/Endosomal Transmembrane Protein, Battenin	Protein Coding	Q13286	48	GC16M028466	29.018180847168	https://www.genecards.org/cgi-bin/carddisp.pl?gene=CLN3
CCR5	C-C Motif Chemokine Receptor 5	Protein Coding	P51681	50	GC03P053750	28.9921264648438	https://www.genecards.org/cgi-bin/carddisp.pl?gene=CCR5
TGFBR1	Transforming Growth Factor Beta Receptor 1	Protein Coding	P36897	58	GC09P099104	28.976146697998	https://www.genecards.org/cgi-bin/carddisp.pl?gene=TGFBR1
IAPP	Islet Amyloid Polypeptide	Protein Coding	P10997	44	GC12P021354	28.9343414306641	https://www.genecards.org/cgi-bin/carddisp.pl?gene=IAPP
TF	Transferrin	Protein Coding	P02787	54	GC03P136876	28.9198455810547	https://www.genecards.org/cgi-bin/carddisp.pl?gene=TF
IGF1R	Insulin Like Growth Factor 1 Receptor	Protein Coding	P08069	58	GC15P098648	28.907299041748	https://www.genecards.org/cgi-bin/carddisp.pl?gene=IGF1R
UBC	Ubiquitin C	Protein Coding	P0CG48	47	GC12M124911	28.9070854187012	https://www.genecards.org/cgi-bin/carddisp.pl?gene=UBC
CASR	Calcium Sensing Receptor	Protein Coding	P41180	55	GC03P122183	28.900806427002	https://www.genecards.org/cgi-bin/carddisp.pl?gene=CASR
F5	Coagulation Factor V	Protein Coding	P12259	51	GC01M169511	28.8988552093506	https://www.genecards.org/cgi-bin/carddisp.pl?gene=F5
MIAT	Myocardial Infarction Associated Transcript	RNA Gene		25	GC22P026646	28.8739738464355	https://www.genecards.org/cgi-bin/carddisp.pl?gene=MIAT
NKX2-1	NK2 Homeobox 1	Protein Coding	P43699	52	GC14M036516	28.8652114868164	https://www.genecards.org/cgi-bin/carddisp.pl?gene=NKX2-1
NEK1	NIMA Related Kinase 1	Protein Coding	Q96PY6	47	GC04M169393	28.8579139709473	https://www.genecards.org/cgi-bin/carddisp.pl?gene=NEK1
TNFRSF1A	TNF Receptor Superfamily Member 1A	Protein Coding	P19438	54	GC12M006328	28.8036727905273	https://www.genecards.org/cgi-bin/carddisp.pl?gene=TNFRSF1A
IL18	Interleukin 18	Protein Coding	Q14116	48	GC11M112143	28.7801475524902	https://www.genecards.org/cgi-bin/carddisp.pl?gene=IL18
EGR1	Early Growth Response 1	Protein Coding	P18146	48	GC05P138465	28.7580547332764	https://www.genecards.org/cgi-bin/carddisp.pl?gene=EGR1
IRS1	Insulin Receptor Substrate 1	Protein Coding	P35568	51	GC02M226731	28.7451553344727	https://www.genecards.org/cgi-bin/carddisp.pl?gene=IRS1
ESR2	Estrogen Receptor 2	Protein Coding	Q92731	53	GC14M064084	28.7065258026123	https://www.genecards.org/cgi-bin/carddisp.pl?gene=ESR2
GNAS	GNAS Complex Locus	Protein Coding	P84996	54	GC20P058839	28.6487827301025	https://www.genecards.org/cgi-bin/carddisp.pl?gene=GNAS
DICER1	Dicer 1, Ribonuclease III	Protein Coding	Q9UPY3	52	GC14M095086	28.6262359619141	https://www.genecards.org/cgi-bin/carddisp.pl?gene=DICER1
F8	Coagulation Factor VIII	Protein Coding	P00451	51	GC0XM154835	28.5434951782227	https://www.genecards.org/cgi-bin/carddisp.pl?gene=F8
SERPINH1	Serpin Family H Member 1	Protein Coding	P50454	51	GC11P075562	28.523868560791	https://www.genecards.org/cgi-bin/carddisp.pl?gene=SERPINH1
MSH6	MutS Homolog 6	Protein Coding	P52701	53	GC02P047695	28.520637512207	https://www.genecards.org/cgi-bin/carddisp.pl?gene=MSH6
FN1	Fibronectin 1	Protein Coding	P02751	54	GC02M215360	28.5010108947754	https://www.genecards.org/cgi-bin/carddisp.pl?gene=FN1
MIR146A	MicroRNA 146a	RNA Gene		23	GC05P160485	28.4676284790039	https://www.genecards.org/cgi-bin/carddisp.pl?gene=MIR146A
MFN2	Mitofusin 2	Protein Coding	O95140	52	GC01P011980	28.4516944885254	https://www.genecards.org/cgi-bin/carddisp.pl?gene=MFN2
TLR2	Toll Like Receptor 2	Protein Coding	O60603	55	GC04P153684	28.4431838989258	https://www.genecards.org/cgi-bin/carddisp.pl?gene=TLR2
PLP1	Proteolipid Protein 1	Protein Coding	P60201	47	GC0XP103773	28.4430046081543	https://www.genecards.org/cgi-bin/carddisp.pl?gene=PLP1
CRHR1	Corticotropin Releasing Hormone Receptor 1	Protein Coding	P34998	47	GC17P045784	28.4426345825195	https://www.genecards.org/cgi-bin/carddisp.pl?gene=CRHR1
RTN4	Reticulon 4	Protein Coding	Q9NQC3	49	GC02M054934	28.4258918762207	https://www.genecards.org/cgi-bin/carddisp.pl?gene=RTN4
VCAN	Versican	Protein Coding	P13611	51	GC05P083471	28.4172267913818	https://www.genecards.org/cgi-bin/carddisp.pl?gene=VCAN
TNFRSF10A	TNF Receptor Superfamily Member 10a	Protein Coding	O00220	49	GC08M023190	28.4071044921875	https://www.genecards.org/cgi-bin/carddisp.pl?gene=TNFRSF10A
XRCC1	X-Ray Repair Cross Complementing 1	Protein Coding	P18887	48	GC19M043543	28.403356552124	https://www.genecards.org/cgi-bin/carddisp.pl?gene=XRCC1
DNAJB11	DnaJ Heat Shock Protein Family (Hsp40) Member B11	Protein Coding	Q9UBS4	45	GC03P186567	28.4011650085449	https://www.genecards.org/cgi-bin/carddisp.pl?gene=DNAJB11
LIPC	Lipase C, Hepatic Type	Protein Coding	P11150	50	GC15P058410	28.3800659179688	https://www.genecards.org/cgi-bin/carddisp.pl?gene=LIPC
TYRP1	Tyrosinase Related Protein 1	Protein Coding	P17643	51	GC09P012683	28.3464126586914	https://www.genecards.org/cgi-bin/carddisp.pl?gene=TYRP1
MET	MET Proto-Oncogene, Receptor Tyrosine Kinase	Protein Coding	P08581	58	GC07P116672	28.3293075561523	https://www.genecards.org/cgi-bin/carddisp.pl?gene=MET
ATG16L1	Autophagy Related 16 Like 1	Protein Coding	Q676U5	46	GC02P233280	28.3144607543945	https://www.genecards.org/cgi-bin/carddisp.pl?gene=ATG16L1
DNAJC3	DnaJ Heat Shock Protein Family (Hsp40) Member C3	Protein Coding	Q13217	45	GC13P095677	28.2906379699707	https://www.genecards.org/cgi-bin/carddisp.pl?gene=DNAJC3
TGFBR2	Transforming Growth Factor Beta Receptor 2	Protein Coding	P37173	56	GC03P030623	28.2844543457031	https://www.genecards.org/cgi-bin/carddisp.pl?gene=TGFBR2
HTR1A	5-Hydroxytryptamine Receptor 1A	Protein Coding	P08908	50	GC05M063960	28.2556304931641	https://www.genecards.org/cgi-bin/carddisp.pl?gene=HTR1A
XDH	Xanthine Dehydrogenase	Protein Coding	P47989	51	GC02M031334	28.2449264526367	https://www.genecards.org/cgi-bin/carddisp.pl?gene=XDH
RAD51	RAD51 Recombinase	Protein Coding	Q06609	54	GC15P040694	28.2039947509766	https://www.genecards.org/cgi-bin/carddisp.pl?gene=RAD51
ESRRB	Estrogen Related Receptor Beta	Protein Coding	O95718	52	GC14P076310	28.1482353210449	https://www.genecards.org/cgi-bin/carddisp.pl?gene=ESRRB
BACE1	Beta-Secretase 1	Protein Coding	P56817	51	GC11M117285	28.1120891571045	https://www.genecards.org/cgi-bin/carddisp.pl?gene=BACE1
TFRC	Transferrin Receptor	Protein Coding	P02786	54	GC03M196170	28.0899505615234	https://www.genecards.org/cgi-bin/carddisp.pl?gene=TFRC
RPA1	Replication Protein A1	Protein Coding	P27694	52	GC17P001829	28.0536785125732	https://www.genecards.org/cgi-bin/carddisp.pl?gene=RPA1
HDAC1	Histone Deacetylase 1	Protein Coding	Q13547	54	GC01P032292	28.0461158752441	https://www.genecards.org/cgi-bin/carddisp.pl?gene=HDAC1
XIAP	X-Linked Inhibitor Of Apoptosis	Protein Coding	P98170	55	GC0XP123859	28.0451965332031	https://www.genecards.org/cgi-bin/carddisp.pl?gene=XIAP
ATL1	Atlastin GTPase 1	Protein Coding	Q8WXF7	45	GC14P050532	27.9953365325928	https://www.genecards.org/cgi-bin/carddisp.pl?gene=ATL1
STIP1	Stress Induced Phosphoprotein 1	Protein Coding	P31948	49	GC11P064822	27.9917526245117	https://www.genecards.org/cgi-bin/carddisp.pl?gene=STIP1
SNHG1	Small Nucleolar RNA Host Gene 1	RNA Gene		21	GC11M113407	27.9459629058838	https://www.genecards.org/cgi-bin/carddisp.pl?gene=SNHG1
TP73	Tumor Protein P73	Protein Coding	O15350	50	GC01P003652	27.9369640350342	https://www.genecards.org/cgi-bin/carddisp.pl?gene=TP73
CASP7	Caspase 7	Protein Coding	P55210	53	GC10P113679	27.8002166748047	https://www.genecards.org/cgi-bin/carddisp.pl?gene=CASP7
KIT	KIT Proto-Oncogene, Receptor Tyrosine Kinase	Protein Coding	P10721	57	GC04P054657	27.7738513946533	https://www.genecards.org/cgi-bin/carddisp.pl?gene=KIT
KNG1	Kininogen 1	Protein Coding	P01042	52	GC03P186717	27.7645015716553	https://www.genecards.org/cgi-bin/carddisp.pl?gene=KNG1
SLC26A4	Solute Carrier Family 26 Member 4	Protein Coding	O43511	47	GC07P107660	27.7346038818359	https://www.genecards.org/cgi-bin/carddisp.pl?gene=SLC26A4
CDK2	Cyclin Dependent Kinase 2	Protein Coding	P24941	55	GC12P055966	27.7340869903564	https://www.genecards.org/cgi-bin/carddisp.pl?gene=CDK2
KCNE2	Potassium Voltage-Gated Channel Subfamily E Regulatory Subunit 2	Protein Coding	Q9Y6J6	46	GC21P034364	27.7202091217041	https://www.genecards.org/cgi-bin/carddisp.pl?gene=KCNE2
STARD3	StAR Related Lipid Transfer Domain Containing 3	Protein Coding	Q14849	45	GC17P039637	27.7022285461426	https://www.genecards.org/cgi-bin/carddisp.pl?gene=STARD3
VCAM1	Vascular Cell Adhesion Molecule 1	Protein Coding	P19320	50	GC01P100719	27.6849422454834	https://www.genecards.org/cgi-bin/carddisp.pl?gene=VCAM1
PRKCD	Protein Kinase C Delta	Protein Coding	Q05655	55	GC03P053156	27.6844654083252	https://www.genecards.org/cgi-bin/carddisp.pl?gene=PRKCD
CYBA	Cytochrome B-245 Alpha Chain	Protein Coding	P13498	51	GC16M088643	27.6843376159668	https://www.genecards.org/cgi-bin/carddisp.pl?gene=CYBA
SPAST	Spastin	Protein Coding	Q9UBP0	45	GC02P032063	27.6556129455566	https://www.genecards.org/cgi-bin/carddisp.pl?gene=SPAST
KLK3	Kallikrein Related Peptidase 3	Protein Coding	P07288	51	GC19P050854	27.483283996582	https://www.genecards.org/cgi-bin/carddisp.pl?gene=KLK3
MEG8	Maternally Expressed 8, Small Nucleolar RNA Host Gene	RNA Gene		21	GC14P113577	27.4804573059082	https://www.genecards.org/cgi-bin/carddisp.pl?gene=MEG8
MME	Membrane Metalloendopeptidase	Protein Coding	P08473	54	GC03P155024	27.4682712554932	https://www.genecards.org/cgi-bin/carddisp.pl?gene=MME
RHO	Rhodopsin	Protein Coding	P08100	51	GC03P136809	27.4402008056641	https://www.genecards.org/cgi-bin/carddisp.pl?gene=RHO
CYP21A2	Cytochrome P450 Family 21 Subfamily A Member 2	Protein Coding	P08686	47	GC06P112024	27.4340419769287	https://www.genecards.org/cgi-bin/carddisp.pl?gene=CYP21A2
GHRL	Ghrelin And Obestatin Prepropeptide	Protein Coding	Q9UBU3	45	GC03M010285	27.4144229888916	https://www.genecards.org/cgi-bin/carddisp.pl?gene=GHRL
BIRC5	Baculoviral IAP Repeat Containing 5	Protein Coding	O15392	50	GC17P078214	27.382869720459	https://www.genecards.org/cgi-bin/carddisp.pl?gene=BIRC5
BCL2A1	BCL2 Related Protein A1	Protein Coding	Q16548	46	GC15M137253	27.3766574859619	https://www.genecards.org/cgi-bin/carddisp.pl?gene=BCL2A1
DNAH8	Dynein Axonemal Heavy Chain 8	Protein Coding	Q96JB1	41	GC06P112180	27.3163375854492	https://www.genecards.org/cgi-bin/carddisp.pl?gene=DNAH8
PITX2	Paired Like Homeodomain 2	Protein Coding	Q99697	50	GC04M110617	27.2983055114746	https://www.genecards.org/cgi-bin/carddisp.pl?gene=PITX2
LNPK	Lunapark, ER Junction Formation Factor	Protein Coding	Q9C0E8	38	GC02M175924	27.2697429656982	https://www.genecards.org/cgi-bin/carddisp.pl?gene=LNPK
APEX1	Apurinic/Apyrimidinic Endodeoxyribonuclease 1	Protein Coding	P27695	49	GC14P020455	27.2606010437012	https://www.genecards.org/cgi-bin/carddisp.pl?gene=APEX1
PIK3CG	Phosphatidylinositol-4,5-Bisphosphate 3-Kinase Catalytic Subunit Gamma	Protein Coding	P48736	53	GC07P106865	27.2474899291992	https://www.genecards.org/cgi-bin/carddisp.pl?gene=PIK3CG
MIR210	MicroRNA 210	RNA Gene		22	GC11M008890	27.230920791626	https://www.genecards.org/cgi-bin/carddisp.pl?gene=MIR210
ENSG00000276919		RNA Gene		9	GC14P113028	27.2148590087891	https://www.genecards.org/cgi-bin/carddisp.pl?gene=ENSG00000276919
ANXA5	Annexin A5	Protein Coding	P08758	51	GC04M121667	27.1850605010986	https://www.genecards.org/cgi-bin/carddisp.pl?gene=ANXA5
STUB1	STIP1 Homology And U-Box Containing Protein 1	Protein Coding	Q9UNE7	50	GC16P052373	27.1678447723389	https://www.genecards.org/cgi-bin/carddisp.pl?gene=STUB1
CFLAR	CASP8 And FADD Like Apoptosis Regulator	Protein Coding	O15519	48	GC02P201379	27.1661682128906	https://www.genecards.org/cgi-bin/carddisp.pl?gene=CFLAR
SERPINA3	Serpin Family A Member 3	Protein Coding	P01011	47	GC14P094612	27.1480102539063	https://www.genecards.org/cgi-bin/carddisp.pl?gene=SERPINA3
TGFB2	Transforming Growth Factor Beta 2	Protein Coding	P61812	55	GC01P218345	27.1329193115234	https://www.genecards.org/cgi-bin/carddisp.pl?gene=TGFB2
NFKBIA	NFKB Inhibitor Alpha	Protein Coding	P25963	54	GC14M035401	27.1242828369141	https://www.genecards.org/cgi-bin/carddisp.pl?gene=NFKBIA
TLR7	Toll Like Receptor 7	Protein Coding	Q9NYK1	52	GC0XP012867	27.1165885925293	https://www.genecards.org/cgi-bin/carddisp.pl?gene=TLR7
ERLIN2	ER Lipid Raft Associated 2	Protein Coding	O94905	47	GC08P037736	27.0957202911377	https://www.genecards.org/cgi-bin/carddisp.pl?gene=ERLIN2
SLC26A2	Solute Carrier Family 26 Member 2	Protein Coding	P50443	48	GC05P149944	27.0885276794434	https://www.genecards.org/cgi-bin/carddisp.pl?gene=SLC26A2
SLC37A4	Solute Carrier Family 37 Member 4	Protein Coding	O43826	46	GC11M119435	27.0793075561523	https://www.genecards.org/cgi-bin/carddisp.pl?gene=SLC37A4
ELN	Elastin	Protein Coding	P15502	47	GC07P074027	27.0564346313477	https://www.genecards.org/cgi-bin/carddisp.pl?gene=ELN
MITF	Melanocyte Inducing Transcription Factor	Protein Coding	O75030	52	GC03P069740	27.0559844970703	https://www.genecards.org/cgi-bin/carddisp.pl?gene=MITF
GH1	Growth Hormone 1	Protein Coding	P01241	47	GC17M063917	27.0550422668457	https://www.genecards.org/cgi-bin/carddisp.pl?gene=GH1
HLA-C	Major Histocompatibility Complex, Class I, C	Protein Coding	P10321	48	GC06M083904	27.047830581665	https://www.genecards.org/cgi-bin/carddisp.pl?gene=HLA-C
SAR1A	Secretion Associated Ras Related GTPase 1A	Protein Coding	Q9NR31	44	GC10M070147	27.0355205535889	https://www.genecards.org/cgi-bin/carddisp.pl?gene=SAR1A
MRTFA	Myocardin Related Transcription Factor A	Protein Coding	Q969V6	45	GC22M071257	27.0108070373535	https://www.genecards.org/cgi-bin/carddisp.pl?gene=MRTFA
HSPA9	Heat Shock Protein Family A (Hsp70) Member 9	Protein Coding	P38646	52	GC05M138554	27.0064544677734	https://www.genecards.org/cgi-bin/carddisp.pl?gene=HSPA9
GLA	Galactosidase Alpha	Protein Coding	P06280	53	GC0XM101393	26.9930458068848	https://www.genecards.org/cgi-bin/carddisp.pl?gene=GLA
GLB1	Galactosidase Beta 1	Protein Coding	P16278	53	GC03M032963	26.9532165527344	https://www.genecards.org/cgi-bin/carddisp.pl?gene=GLB1
MBL2	Mannose Binding Lectin 2	Protein Coding	P11226	50	GC10M052760	26.9499893188477	https://www.genecards.org/cgi-bin/carddisp.pl?gene=MBL2
FADD	Fas Associated Via Death Domain	Protein Coding	Q13158	50	GC11P070203	26.9019222259521	https://www.genecards.org/cgi-bin/carddisp.pl?gene=FADD
CEBPA	CCAAT Enhancer Binding Protein Alpha	Protein Coding	P49715	50	GC19M033299	26.8923511505127	https://www.genecards.org/cgi-bin/carddisp.pl?gene=CEBPA
CYP17A1	Cytochrome P450 Family 17 Subfamily A Member 1	Protein Coding	P05093	53	GC10M102830	26.8868007659912	https://www.genecards.org/cgi-bin/carddisp.pl?gene=CYP17A1
PKD2	Polycystin 2, Transient Receptor Potential Cation Channel	Protein Coding	Q13563	52	GC04P088007	26.8113708496094	https://www.genecards.org/cgi-bin/carddisp.pl?gene=PKD2
RPE65	Retinoid Isomerohydrolase RPE65	Protein Coding	Q16518	49	GC01M068428	26.781867980957	https://www.genecards.org/cgi-bin/carddisp.pl?gene=RPE65
SPP1	Secreted Phosphoprotein 1	Protein Coding	P10451	50	GC04P087975	26.7748165130615	https://www.genecards.org/cgi-bin/carddisp.pl?gene=SPP1
USH2A	Usherin	Protein Coding	O75445	42	GC01M215622	26.7722778320313	https://www.genecards.org/cgi-bin/carddisp.pl?gene=USH2A
E2F1	E2F Transcription Factor 1	Protein Coding	Q01094	48	GC20M033675	26.7698364257813	https://www.genecards.org/cgi-bin/carddisp.pl?gene=E2F1
MIRLET7C	MicroRNA Let-7c	RNA Gene		23	GC21P016559	26.7652587890625	https://www.genecards.org/cgi-bin/carddisp.pl?gene=MIRLET7C
G6PC1	Glucose-6-Phosphatase Catalytic Subunit 1	Protein Coding	P35575	48	GC17P087745	26.7634391784668	https://www.genecards.org/cgi-bin/carddisp.pl?gene=G6PC1
ANO5	Anoctamin 5	Protein Coding	Q75V66	44	GC11P021799	26.7634181976318	https://www.genecards.org/cgi-bin/carddisp.pl?gene=ANO5
ATXN2	Ataxin 2	Protein Coding	Q99700	47	GC12M111443	26.7279567718506	https://www.genecards.org/cgi-bin/carddisp.pl?gene=ATXN2
NEK9	NIMA Related Kinase 9	Protein Coding	Q8TD19	50	GC14M075079	26.718957901001	https://www.genecards.org/cgi-bin/carddisp.pl?gene=NEK9
BMP4	Bone Morphogenetic Protein 4	Protein Coding	P12644	53	GC14M053949	26.6940803527832	https://www.genecards.org/cgi-bin/carddisp.pl?gene=BMP4
CASP1	Caspase 1	Protein Coding	P29466	53	GC11M105025	26.6515407562256	https://www.genecards.org/cgi-bin/carddisp.pl?gene=CASP1
PIK3R1	Phosphoinositide-3-Kinase Regulatory Subunit 1	Protein Coding	P27986	55	GC05P068215	26.6510238647461	https://www.genecards.org/cgi-bin/carddisp.pl?gene=PIK3R1
G3BP2	G3BP Stress Granule Assembly Factor 2	Protein Coding	Q9UN86	42	GC04M075642	26.6431636810303	https://www.genecards.org/cgi-bin/carddisp.pl?gene=G3BP2
PON2	Paraoxonase 2	Protein Coding	Q15165	47	GC07M095404	26.6330852508545	https://www.genecards.org/cgi-bin/carddisp.pl?gene=PON2
POMT2	Protein O-Mannosyltransferase 2	Protein Coding	Q9UKY4	48	GC14M077274	26.6132469177246	https://www.genecards.org/cgi-bin/carddisp.pl?gene=POMT2
MIR221	MicroRNA 221	RNA Gene		21	GC0XM045746	26.6114673614502	https://www.genecards.org/cgi-bin/carddisp.pl?gene=MIR221
TCTN2	Tectonic Family Member 2	Protein Coding	Q96GX1	44	GC12P123671	26.5612449645996	https://www.genecards.org/cgi-bin/carddisp.pl?gene=TCTN2
DIAPH1	Diaphanous Related Formin 1	Protein Coding	O60610	50	GC05M141516	26.5528945922852	https://www.genecards.org/cgi-bin/carddisp.pl?gene=DIAPH1
IDH1	Isocitrate Dehydrogenase (NADP(+)) 1	Protein Coding	O75874	57	GC02M208236	26.5527687072754	https://www.genecards.org/cgi-bin/carddisp.pl?gene=IDH1
MANF	Mesencephalic Astrocyte Derived Neurotrophic Factor	Protein Coding	P55145	44	GC03P051385	26.5450592041016	https://www.genecards.org/cgi-bin/carddisp.pl?gene=MANF
DDX3X	DEAD-Box Helicase 3 X-Linked	Protein Coding	O00571	52	GC0XP041333	26.5413684844971	https://www.genecards.org/cgi-bin/carddisp.pl?gene=DDX3X
SMN1	Survival Of Motor Neuron 1, Telomeric	Protein Coding	Q16637	45	GC05P070924	26.5364189147949	https://www.genecards.org/cgi-bin/carddisp.pl?gene=SMN1
PML	PML Nuclear Body Scaffold	Protein Coding	P29590	50	GC15P073994	26.5264072418213	https://www.genecards.org/cgi-bin/carddisp.pl?gene=PML
FANCD2	FA Complementation Group D2	Protein Coding	Q9BXW9	51	GC03P010026	26.5225028991699	https://www.genecards.org/cgi-bin/carddisp.pl?gene=FANCD2
C9orf72	C9orf72-SMCR8 Complex Subunit	Protein Coding	Q96LT7	45	GC09M028986	26.4959602355957	https://www.genecards.org/cgi-bin/carddisp.pl?gene=C9orf72
BCL2L11	BCL2 Like 11	Protein Coding	O43521	49	GC02P111119	26.4771766662598	https://www.genecards.org/cgi-bin/carddisp.pl?gene=BCL2L11
OPA1	OPA1 Mitochondrial Dynamin Like GTPase	Protein Coding	O60313	48	GC03P193594	26.4565410614014	https://www.genecards.org/cgi-bin/carddisp.pl?gene=OPA1
MAP2K2	Mitogen-Activated Protein Kinase Kinase 2	Protein Coding	P36507	58	GC19M004090	26.4110717773438	https://www.genecards.org/cgi-bin/carddisp.pl?gene=MAP2K2
SMARCC2	SWI/SNF Related, Matrix Associated, Actin Dependent Regulator Of Chromatin Subfamily C Member 2	Protein Coding	Q8TAQ2	48	GC12M057454	26.4068050384521	https://www.genecards.org/cgi-bin/carddisp.pl?gene=SMARCC2
UCP2	Uncoupling Protein 2	Protein Coding	P55851	50	GC11M073974	26.3246383666992	https://www.genecards.org/cgi-bin/carddisp.pl?gene=UCP2
LBR	Lamin B Receptor	Protein Coding	Q14739	51	GC01M225401	26.3241424560547	https://www.genecards.org/cgi-bin/carddisp.pl?gene=LBR
ATG7	Autophagy Related 7	Protein Coding	O95352	48	GC03P018374	26.3054428100586	https://www.genecards.org/cgi-bin/carddisp.pl?gene=ATG7
OPTN	Optineurin	Protein Coding	Q96CV9	48	GC10P013099	26.2936477661133	https://www.genecards.org/cgi-bin/carddisp.pl?gene=OPTN
OPRM1	Opioid Receptor Mu 1	Protein Coding	P35372	52	GC06P154196	26.2782020568848	https://www.genecards.org/cgi-bin/carddisp.pl?gene=OPRM1
CACNA1S	Calcium Voltage-Gated Channel Subunit Alpha1 S	Protein Coding	Q13698	52	GC01M201008	26.2627983093262	https://www.genecards.org/cgi-bin/carddisp.pl?gene=CACNA1S
ABCC1	ATP Binding Cassette Subfamily C Member 1	Protein Coding	P33527	52	GC16P015949	26.2563362121582	https://www.genecards.org/cgi-bin/carddisp.pl?gene=ABCC1
POMT1	Protein O-Mannosyltransferase 1	Protein Coding	Q9Y6A1	49	GC09P131502	26.1964302062988	https://www.genecards.org/cgi-bin/carddisp.pl?gene=POMT1
PLG	Plasminogen	Protein Coding	P00747	53	GC06P160702	26.1885757446289	https://www.genecards.org/cgi-bin/carddisp.pl?gene=PLG
TLR3	Toll Like Receptor 3	Protein Coding	O15455	55	GC04P186059	26.1645774841309	https://www.genecards.org/cgi-bin/carddisp.pl?gene=TLR3
CTSD	Cathepsin D	Protein Coding	P07339	57	GC11M001752	26.1233158111572	https://www.genecards.org/cgi-bin/carddisp.pl?gene=CTSD
CETP	Cholesteryl Ester Transfer Protein	Protein Coding	P11597	50	GC16P056961	26.119571685791	https://www.genecards.org/cgi-bin/carddisp.pl?gene=CETP
BAK1	BCL2 Antagonist/Killer 1	Protein Coding	Q16611	49	GC06M033572	26.1190357208252	https://www.genecards.org/cgi-bin/carddisp.pl?gene=BAK1
CYP2C9	Cytochrome P450 Family 2 Subfamily C Member 9	Protein Coding	P11712	50	GC10P094938	26.0794486999512	https://www.genecards.org/cgi-bin/carddisp.pl?gene=CYP2C9
ITM2B	Integral Membrane Protein 2B	Protein Coding	Q9Y287	48	GC13P048233	26.0119953155518	https://www.genecards.org/cgi-bin/carddisp.pl?gene=ITM2B
POLR1C	RNA Polymerase I And III Subunit C	Protein Coding	O15160	48	GC06P112228	26.0085067749023	https://www.genecards.org/cgi-bin/carddisp.pl?gene=POLR1C
DMPK	DM1 Protein Kinase	Protein Coding	Q09013	51	GC19M045769	25.9957981109619	https://www.genecards.org/cgi-bin/carddisp.pl?gene=DMPK
TYMS	Thymidylate Synthetase	Protein Coding	P04818	54	GC18P000657	25.9916915893555	https://www.genecards.org/cgi-bin/carddisp.pl?gene=TYMS
SEC24C	SEC24 Homolog C, COPII Coat Complex Component	Protein Coding	P53992	48	GC10P073744	25.9682540893555	https://www.genecards.org/cgi-bin/carddisp.pl?gene=SEC24C
TAP2	Transporter 2, ATP Binding Cassette Subfamily B Member	Protein Coding	Q03519	48	GC06M032821	25.9491806030273	https://www.genecards.org/cgi-bin/carddisp.pl?gene=TAP2
AGER	Advanced Glycosylation End-Product Specific Receptor	Protein Coding	Q15109	51	GC06M032180	25.9313087463379	https://www.genecards.org/cgi-bin/carddisp.pl?gene=AGER
SMARCE1	SWI/SNF Related, Matrix Associated, Actin Dependent Regulator Of Chromatin, Subfamily E, Member 1	Protein Coding	Q969G3	50	GC17M040624	25.9274749755859	https://www.genecards.org/cgi-bin/carddisp.pl?gene=SMARCE1
SMPD1	Sphingomyelin Phosphodiesterase 1	Protein Coding	P17405	53	GC11P006390	25.9200782775879	https://www.genecards.org/cgi-bin/carddisp.pl?gene=SMPD1
PRKAA1	Protein Kinase AMP-Activated Catalytic Subunit Alpha 1	Protein Coding	Q13131	51	GC05M040759	25.9127826690674	https://www.genecards.org/cgi-bin/carddisp.pl?gene=PRKAA1
CNR1	Cannabinoid Receptor 1	Protein Coding	P21554	51	GC06M088139	25.911319732666	https://www.genecards.org/cgi-bin/carddisp.pl?gene=CNR1
BGLAP	Bone Gamma-Carboxyglutamate Protein	Protein Coding	P02818	44	GC01P156242	25.8600597381592	https://www.genecards.org/cgi-bin/carddisp.pl?gene=BGLAP
SYNE1	Spectrin Repeat Containing Nuclear Envelope Protein 1	Protein Coding	Q8NF91	44	GC06M152121	25.8494987487793	https://www.genecards.org/cgi-bin/carddisp.pl?gene=SYNE1
PLA2G6	Phospholipase A2 Group VI	Protein Coding	O60733	51	GC22M072042	25.8466148376465	https://www.genecards.org/cgi-bin/carddisp.pl?gene=PLA2G6
SEL1L	SEL1L Adaptor Subunit Of SYVN1 Ubiquitin Ligase	Protein Coding	Q9UBV2	46	GC14M081471	25.8455085754395	https://www.genecards.org/cgi-bin/carddisp.pl?gene=SEL1L
ABCB11	ATP Binding Cassette Subfamily B Member 11	Protein Coding	O95342	50	GC02M168922	25.8361206054688	https://www.genecards.org/cgi-bin/carddisp.pl?gene=ABCB11
RAMP1	Receptor Activity Modifying Protein 1	Protein Coding	O60894	46	GC02P237858	25.8255615234375	https://www.genecards.org/cgi-bin/carddisp.pl?gene=RAMP1
LOC126805877	MED14-Independent Group 3 Enhancer GRCh37_chr1:156099693-156100892	Functional Element		3	GC01P157248	25.8048152923584	https://www.genecards.org/cgi-bin/carddisp.pl?gene=LOC126805877
COMP	Cartilage Oligomeric Matrix Protein	Protein Coding	P49747	51	GC19M018783	25.7546424865723	https://www.genecards.org/cgi-bin/carddisp.pl?gene=COMP
TBK1	TANK Binding Kinase 1	Protein Coding	Q9UHD2	53	GC12P064451	25.7157440185547	https://www.genecards.org/cgi-bin/carddisp.pl?gene=TBK1
AHR	Aryl Hydrocarbon Receptor	Protein Coding	P35869	51	GC07P016916	25.7077007293701	https://www.genecards.org/cgi-bin/carddisp.pl?gene=AHR
MEN1	Menin 1	Protein Coding	O00255	48	GC11M064803	25.7040100097656	https://www.genecards.org/cgi-bin/carddisp.pl?gene=MEN1
IKBKB	Inhibitor Of Nuclear Factor Kappa B Kinase Subunit Beta	Protein Coding	O14920	58	GC08P042271	25.6935195922852	https://www.genecards.org/cgi-bin/carddisp.pl?gene=IKBKB
ATP6V0A2	ATPase H+ Transporting V0 Subunit A2	Protein Coding	Q9Y487	48	GC12P123712	25.6865367889404	https://www.genecards.org/cgi-bin/carddisp.pl?gene=ATP6V0A2
TMX2	Thioredoxin Related Transmembrane Protein 2	Protein Coding	Q9Y320	43	GC11P058349	25.6797657012939	https://www.genecards.org/cgi-bin/carddisp.pl?gene=TMX2
PRKCA	Protein Kinase C Alpha	Protein Coding	P17252	54	GC17P066302	25.6724452972412	https://www.genecards.org/cgi-bin/carddisp.pl?gene=PRKCA
SURF4	Surfeit 4	Protein Coding	O15260	41	GC09M133361	25.6415309906006	https://www.genecards.org/cgi-bin/carddisp.pl?gene=SURF4
MMP1	Matrix Metallopeptidase 1	Protein Coding	P03956	54	GC11M114281	25.6298942565918	https://www.genecards.org/cgi-bin/carddisp.pl?gene=MMP1
CXCR4	C-X-C Motif Chemokine Receptor 4	Protein Coding	P61073	56	GC02M136114	25.6239681243896	https://www.genecards.org/cgi-bin/carddisp.pl?gene=CXCR4
ANKRD1	Ankyrin Repeat Domain 1	Protein Coding	Q15327	45	GC10M090912	25.6116065979004	https://www.genecards.org/cgi-bin/carddisp.pl?gene=ANKRD1
CCN2	Cellular Communication Network Factor 2	Protein Coding	P29279	51	GC06M131948	25.5923652648926	https://www.genecards.org/cgi-bin/carddisp.pl?gene=CCN2
NTRK1	Neurotrophic Receptor Tyrosine Kinase 1	Protein Coding	P04629	53	GC01P156815	25.5537643432617	https://www.genecards.org/cgi-bin/carddisp.pl?gene=NTRK1
SEC24B	SEC24 Homolog B, COPII Coat Complex Component	Protein Coding	O95487	44	GC04P109433	25.539665222168	https://www.genecards.org/cgi-bin/carddisp.pl?gene=SEC24B
PGR	Progesterone Receptor	Protein Coding	P06401	53	GC11M114256	25.5357437133789	https://www.genecards.org/cgi-bin/carddisp.pl?gene=PGR
TFG	Trafficking From ER To Golgi Regulator	Protein Coding	Q92734	47	GC03P100709	25.5357151031494	https://www.genecards.org/cgi-bin/carddisp.pl?gene=TFG
MIF	Macrophage Migration Inhibitory Factor	Protein Coding	P14174	52	GC22P023894	25.502140045166	https://www.genecards.org/cgi-bin/carddisp.pl?gene=MIF
KCNQ1OT1	KCNQ1 Opposite Strand/Antisense Transcript 1	RNA Gene		28	GC11M009033	25.4945335388184	https://www.genecards.org/cgi-bin/carddisp.pl?gene=KCNQ1OT1
SESN2	Sestrin 2	Protein Coding	P58004	44	GC01P030358	25.4812164306641	https://www.genecards.org/cgi-bin/carddisp.pl?gene=SESN2
BCHE	Butyrylcholinesterase	Protein Coding	P06276	54	GC03M165772	25.4734725952148	https://www.genecards.org/cgi-bin/carddisp.pl?gene=BCHE
TNFSF11	TNF Superfamily Member 11	Protein Coding	O14788	53	GC13P042562	25.4526824951172	https://www.genecards.org/cgi-bin/carddisp.pl?gene=TNFSF11
TMX1	Thioredoxin Related Transmembrane Protein 1	Protein Coding	Q9H3N1	40	GC14P051240	25.4521293640137	https://www.genecards.org/cgi-bin/carddisp.pl?gene=TMX1
CDK6	Cyclin Dependent Kinase 6	Protein Coding	Q00534	55	GC07M092604	25.4407825469971	https://www.genecards.org/cgi-bin/carddisp.pl?gene=CDK6
ATG14	Autophagy Related 14	Protein Coding	Q6ZNE5	41	GC14M055366	25.4041938781738	https://www.genecards.org/cgi-bin/carddisp.pl?gene=ATG14
MED12	Mediator Complex Subunit 12	Protein Coding	Q93074	48	GC0XP071118	25.3967781066895	https://www.genecards.org/cgi-bin/carddisp.pl?gene=MED12
MUC1	Mucin 1, Cell Surface Associated	Protein Coding	P15941	52	GC01M155185	25.3919372558594	https://www.genecards.org/cgi-bin/carddisp.pl?gene=MUC1
AFG3L2	AFG3 Like Matrix AAA Peptidase Subunit 2	Protein Coding	Q9Y4W6	50	GC18M012328	25.360466003418	https://www.genecards.org/cgi-bin/carddisp.pl?gene=AFG3L2
GABRG2	Gamma-Aminobutyric Acid Type A Receptor Subunit Gamma2	Protein Coding	P18507	52	GC05P162000	25.3469123840332	https://www.genecards.org/cgi-bin/carddisp.pl?gene=GABRG2
RARA	Retinoic Acid Receptor Alpha	Protein Coding	P10276	54	GC17P040309	25.3176517486572	https://www.genecards.org/cgi-bin/carddisp.pl?gene=RARA
VKORC1	Vitamin K Epoxide Reductase Complex Subunit 1	Protein Coding	Q9BQB6	52	GC16M041735	25.3127498626709	https://www.genecards.org/cgi-bin/carddisp.pl?gene=VKORC1
EMD	Emerin	Protein Coding	P50402	49	GC0XP154379	25.3094444274902	https://www.genecards.org/cgi-bin/carddisp.pl?gene=EMD
WRN	WRN RecQ Like Helicase	Protein Coding	Q14191	51	GC08P031033	25.3048648834229	https://www.genecards.org/cgi-bin/carddisp.pl?gene=WRN
MYH6	Myosin Heavy Chain 6	Protein Coding	P13533	50	GC14M023381	25.2785682678223	https://www.genecards.org/cgi-bin/carddisp.pl?gene=MYH6
TSC1	TSC Complex Subunit 1	Protein Coding	Q92574	52	GC09M132891	25.248664855957	https://www.genecards.org/cgi-bin/carddisp.pl?gene=TSC1
FKTN	Fukutin	Protein Coding	O75072	45	GC09P105558	25.2329273223877	https://www.genecards.org/cgi-bin/carddisp.pl?gene=FKTN
CLCN2	Chloride Voltage-Gated Channel 2	Protein Coding	P51788	49	GC03M184346	25.2312908172607	https://www.genecards.org/cgi-bin/carddisp.pl?gene=CLCN2
CNGA3	Cyclic Nucleotide Gated Channel Subunit Alpha 3	Protein Coding	Q16281	47	GC02P098350	25.2310066223145	https://www.genecards.org/cgi-bin/carddisp.pl?gene=CNGA3
MHRT	Myosin Heavy Chain Associated RNA Transcript	RNA Gene		15	GC14P041083	25.228178024292	https://www.genecards.org/cgi-bin/carddisp.pl?gene=MHRT
OXT	Oxytocin/Neurophysin I Prepropeptide	Protein Coding	P01178	42	GC20P006757	25.1884765625	https://www.genecards.org/cgi-bin/carddisp.pl?gene=OXT
SEC24A	SEC24 Homolog A, COPII Coat Complex Component	Protein Coding	O95486	44	GC05P134650	25.1858863830566	https://www.genecards.org/cgi-bin/carddisp.pl?gene=SEC24A
AVP	Arginine Vasopressin	Protein Coding	P01185	49	GC20M003082	25.1657009124756	https://www.genecards.org/cgi-bin/carddisp.pl?gene=AVP
MMP3	Matrix Metallopeptidase 3	Protein Coding	P08254	53	GC11M102835	25.1537475585938	https://www.genecards.org/cgi-bin/carddisp.pl?gene=MMP3
PLN	Phospholamban	Protein Coding	P26678	48	GC06P118548	25.1301002502441	https://www.genecards.org/cgi-bin/carddisp.pl?gene=PLN
TCF7L2	Transcription Factor 7 Like 2	Protein Coding	Q9NQB0	51	GC10P112950	25.1253147125244	https://www.genecards.org/cgi-bin/carddisp.pl?gene=TCF7L2
SEC13	SEC13 Homolog, Nuclear Pore And COPII Coat Complex Component	Protein Coding	P55735	46	GC03M010293	25.115327835083	https://www.genecards.org/cgi-bin/carddisp.pl?gene=SEC13
REN	Renin	Protein Coding	P00797	53	GC01M204154	25.1002368927002	https://www.genecards.org/cgi-bin/carddisp.pl?gene=REN
TRAF2	TNF Receptor Associated Factor 2	Protein Coding	Q12933	49	GC09P136881	25.0847320556641	https://www.genecards.org/cgi-bin/carddisp.pl?gene=TRAF2
RETREG1	Reticulophagy Regulator 1	Protein Coding	Q9H6L5	42	GC05M016529	25.0818462371826	https://www.genecards.org/cgi-bin/carddisp.pl?gene=RETREG1
ABCB4	ATP Binding Cassette Subfamily B Member 4	Protein Coding	P21439	51	GC07M087365	25.0581607818604	https://www.genecards.org/cgi-bin/carddisp.pl?gene=ABCB4
CP	Ceruloplasmin	Protein Coding	P00450	52	GC03M149162	25.0556087493896	https://www.genecards.org/cgi-bin/carddisp.pl?gene=CP
RANBP2	RAN Binding Protein 2	Protein Coding	P49792	50	GC02P108719	25.0511779785156	https://www.genecards.org/cgi-bin/carddisp.pl?gene=RANBP2
UGT1A6	UDP Glucuronosyltransferase Family 1 Member A6	Protein Coding	P19224	46	GC02P233691	25.0341529846191	https://www.genecards.org/cgi-bin/carddisp.pl?gene=UGT1A6
MIR29A	MicroRNA 29a	RNA Gene		22	GC07M130876	25.0060234069824	https://www.genecards.org/cgi-bin/carddisp.pl?gene=MIR29A
PTK2	Protein Tyrosine Kinase 2	Protein Coding	Q05397	52	GC08M140657	24.9989814758301	https://www.genecards.org/cgi-bin/carddisp.pl?gene=PTK2
MIR146B	MicroRNA 146b	RNA Gene		22	GC10P102436	24.9674377441406	https://www.genecards.org/cgi-bin/carddisp.pl?gene=MIR146B
CASQ1	Calsequestrin 1	Protein Coding	P31415	47	GC01P160190	24.9482231140137	https://www.genecards.org/cgi-bin/carddisp.pl?gene=CASQ1
MT-ATP6	Mitochondrially Encoded ATP Synthase Membrane Subunit 6	Protein Coding	P00846	36	GCMTP008531	24.9463043212891	https://www.genecards.org/cgi-bin/carddisp.pl?gene=MT-ATP6
RHOBTB2	Rho Related BTB Domain Containing 2	Protein Coding	Q9BYZ6	44	GC08P022993	24.9435043334961	https://www.genecards.org/cgi-bin/carddisp.pl?gene=RHOBTB2
CASP2	Caspase 2	Protein Coding	P42575	50	GC07P153356	24.9367008209229	https://www.genecards.org/cgi-bin/carddisp.pl?gene=CASP2
TMX3	Thioredoxin Related Transmembrane Protein 3	Protein Coding	Q96JJ7	44	GC18M068673	24.9042644500732	https://www.genecards.org/cgi-bin/carddisp.pl?gene=TMX3
SGK1	Serum/Glucocorticoid Regulated Kinase 1	Protein Coding	O00141	53	GC06M134169	24.847131729126	https://www.genecards.org/cgi-bin/carddisp.pl?gene=SGK1
ESRRG	Estrogen Related Receptor Gamma	Protein Coding	P62508	47	GC01M216503	24.817834854126	https://www.genecards.org/cgi-bin/carddisp.pl?gene=ESRRG
ITGA2B	Integrin Subunit Alpha 2b	Protein Coding	P08514	55	GC17M064280	24.8140907287598	https://www.genecards.org/cgi-bin/carddisp.pl?gene=ITGA2B
SEC23B	SEC23 Homolog B, COPII Coat Complex Component	Protein Coding	Q15437	47	GC20P018507	24.7897529602051	https://www.genecards.org/cgi-bin/carddisp.pl?gene=SEC23B
TNFRSF11B	TNF Receptor Superfamily Member 11b	Protein Coding	O00300	51	GC08M118923	24.789005279541	https://www.genecards.org/cgi-bin/carddisp.pl?gene=TNFRSF11B
IFNA1	Interferon Alpha 1	Protein Coding	P01562	43	GC09P021662	24.7882232666016	https://www.genecards.org/cgi-bin/carddisp.pl?gene=IFNA1
PDGFB	Platelet Derived Growth Factor Subunit B	Protein Coding	P01127	55	GC22M071264	24.7789993286133	https://www.genecards.org/cgi-bin/carddisp.pl?gene=PDGFB
MIR133B	MicroRNA 133b	RNA Gene		22	GC06P052148	24.7760467529297	https://www.genecards.org/cgi-bin/carddisp.pl?gene=MIR133B
EPHX1	Epoxide Hydrolase 1	Protein Coding	P07099	49	GC01P225810	24.7170066833496	https://www.genecards.org/cgi-bin/carddisp.pl?gene=EPHX1
ITGB3	Integrin Subunit Beta 3	Protein Coding	P05106	56	GC17P086612	24.6996097564697	https://www.genecards.org/cgi-bin/carddisp.pl?gene=ITGB3
CYBB	Cytochrome B-245 Beta Chain	Protein Coding	P04839	53	GC0XP037780	24.6990089416504	https://www.genecards.org/cgi-bin/carddisp.pl?gene=CYBB
NTRK2	Neurotrophic Receptor Tyrosine Kinase 2	Protein Coding	Q16620	57	GC09P084668	24.687349319458	https://www.genecards.org/cgi-bin/carddisp.pl?gene=NTRK2
C1QTNF5	C1q And TNF Related 5	Protein Coding	Q9BXJ0	42	GC11M119338	24.6800708770752	https://www.genecards.org/cgi-bin/carddisp.pl?gene=C1QTNF5
OXSR1	Oxidative Stress Responsive Kinase 1	Protein Coding	O95747	45	GC03P038215	24.6714839935303	https://www.genecards.org/cgi-bin/carddisp.pl?gene=OXSR1
SEC61A1	SEC61 Translocon Subunit Alpha 1	Protein Coding	P61619	46	GC03P128051	24.6532821655273	https://www.genecards.org/cgi-bin/carddisp.pl?gene=SEC61A1
NOS1	Nitric Oxide Synthase 1	Protein Coding	P29475	53	GC12M117208	24.6342277526855	https://www.genecards.org/cgi-bin/carddisp.pl?gene=NOS1
LRP8	LDL Receptor Related Protein 8	Protein Coding	Q14114	47	GC01M053243	24.6315879821777	https://www.genecards.org/cgi-bin/carddisp.pl?gene=LRP8
STXBP1	Syntaxin Binding Protein 1	Protein Coding	P61764	53	GC09P127605	24.630500793457	https://www.genecards.org/cgi-bin/carddisp.pl?gene=STXBP1
COL7A1	Collagen Type VII Alpha 1 Chain	Protein Coding	Q02388	47	GC03M048564	24.6232223510742	https://www.genecards.org/cgi-bin/carddisp.pl?gene=COL7A1
MYO7A	Myosin VIIA	Protein Coding	Q13402	47	GC11P077128	24.6188907623291	https://www.genecards.org/cgi-bin/carddisp.pl?gene=MYO7A
SEC24D	SEC24 Homolog D, COPII Coat Complex Component	Protein Coding	O94855	47	GC04M118722	24.574275970459	https://www.genecards.org/cgi-bin/carddisp.pl?gene=SEC24D
PRDX1	Peroxiredoxin 1	Protein Coding	Q06830	53	GC01M045658	24.570987701416	https://www.genecards.org/cgi-bin/carddisp.pl?gene=PRDX1
LINC-ROR	Long Intergenic Non-Protein Coding RNA, Regulator Of Reprogramming	RNA Gene		17	GC18M057054	24.5686225891113	https://www.genecards.org/cgi-bin/carddisp.pl?gene=LINC-ROR
CFTR-AS1	CFTR Antisense RNA 1	RNA Gene		14	GC07M117542	24.538631439209	https://www.genecards.org/cgi-bin/carddisp.pl?gene=CFTR-AS1
PROC	Protein C, Inactivator Of Coagulation Factors Va And VIIIa	Protein Coding	P04070	55	GC02P127418	24.5335807800293	https://www.genecards.org/cgi-bin/carddisp.pl?gene=PROC
GJB1	Gap Junction Protein Beta 1	Protein Coding	P08034	50	GC0XP071212	24.5309677124023	https://www.genecards.org/cgi-bin/carddisp.pl?gene=GJB1
HEY2	Hes Related Family BHLH Transcription Factor With YRPW Motif 2	Protein Coding	Q9UBP5	43	GC06P125730	24.520622253418	https://www.genecards.org/cgi-bin/carddisp.pl?gene=HEY2
CDC42	Cell Division Cycle 42	Protein Coding	P60953	55	GC01P022052	24.5160694122314	https://www.genecards.org/cgi-bin/carddisp.pl?gene=CDC42
PTH1R	Parathyroid Hormone 1 Receptor	Protein Coding	Q03431	54	GC03P046877	24.5126914978027	https://www.genecards.org/cgi-bin/carddisp.pl?gene=PTH1R
SERPINA2	Serpin Family A Member 2 (Gene/Pseudogene)	Protein Coding	P20848	30	GC14M116394	24.5014877319336	https://www.genecards.org/cgi-bin/carddisp.pl?gene=SERPINA2
CD46	CD46 Molecule	Protein Coding	P15529	52	GC01P207752	24.4850044250488	https://www.genecards.org/cgi-bin/carddisp.pl?gene=CD46
MIR211	MicroRNA 211	RNA Gene		22	GC15M031065	24.4818229675293	https://www.genecards.org/cgi-bin/carddisp.pl?gene=MIR211
MYCN	MYCN Proto-Oncogene, BHLH Transcription Factor	Protein Coding	P04198	51	GC02P015958	24.4602470397949	https://www.genecards.org/cgi-bin/carddisp.pl?gene=MYCN
SMARCAL1	SWI/SNF Related, Matrix Associated, Actin Dependent Regulator Of Chromatin, Subfamily A Like 1	Protein Coding	Q9NZC9	50	GC02P216412	24.4482765197754	https://www.genecards.org/cgi-bin/carddisp.pl?gene=SMARCAL1
CISD2	CDGSH Iron Sulfur Domain 2	Protein Coding	Q8N5K1	46	GC04P102868	24.4442272186279	https://www.genecards.org/cgi-bin/carddisp.pl?gene=CISD2
MIR27A	MicroRNA 27a	RNA Gene		24	GC19M015892	24.4424667358398	https://www.genecards.org/cgi-bin/carddisp.pl?gene=MIR27A
IRF1	Interferon Regulatory Factor 1	Protein Coding	P10914	50	GC05M132440	24.439453125	https://www.genecards.org/cgi-bin/carddisp.pl?gene=IRF1
BRIP1	BRCA1 Interacting Helicase 1	Protein Coding	Q9BX63	53	GC17M061679	24.4355125427246	https://www.genecards.org/cgi-bin/carddisp.pl?gene=BRIP1
ASPH	Aspartate Beta-Hydroxylase	Protein Coding	Q12797	47	GC08M061500	24.4339542388916	https://www.genecards.org/cgi-bin/carddisp.pl?gene=ASPH
CDK13	Cyclin Dependent Kinase 13	Protein Coding	Q14004	47	GC07P039950	24.4216117858887	https://www.genecards.org/cgi-bin/carddisp.pl?gene=CDK13
UBQLN1	Ubiquilin 1	Protein Coding	Q9UMX0	47	GC09M083659	24.419282913208	https://www.genecards.org/cgi-bin/carddisp.pl?gene=UBQLN1
MTR	5-Methyltetrahydrofolate-Homocysteine Methyltransferase	Protein Coding	Q99707	52	GC01P236795	24.3941230773926	https://www.genecards.org/cgi-bin/carddisp.pl?gene=MTR
HLA-G	Major Histocompatibility Complex, Class I, G	Protein Coding	P17693	47	GC06P111943	24.3597717285156	https://www.genecards.org/cgi-bin/carddisp.pl?gene=HLA-G
DCTN1	Dynactin Subunit 1	Protein Coding	Q14203	51	GC02M074361	24.3498725891113	https://www.genecards.org/cgi-bin/carddisp.pl?gene=DCTN1
SELENOS	Selenoprotein S	Protein Coding	Q9BQE4	41	GC15M137688	24.3351402282715	https://www.genecards.org/cgi-bin/carddisp.pl?gene=SELENOS
CASP12	Caspase 12 (Gene/Pseudogene)	Protein Coding	Q6UXS9	37	GC11M114321	24.326150894165	https://www.genecards.org/cgi-bin/carddisp.pl?gene=CASP12
PTCH1	Patched 1	Protein Coding	Q13635	55	GC09M095442	24.3203449249268	https://www.genecards.org/cgi-bin/carddisp.pl?gene=PTCH1
GCH1	GTP Cyclohydrolase 1	Protein Coding	P30793	52	GC14M054842	24.3134994506836	https://www.genecards.org/cgi-bin/carddisp.pl?gene=GCH1
DRD3	Dopamine Receptor D3	Protein Coding	P35462	47	GC03M114128	24.3085403442383	https://www.genecards.org/cgi-bin/carddisp.pl?gene=DRD3
DBH	Dopamine Beta-Hydroxylase	Protein Coding	P09172	55	GC09P133636	24.3023719787598	https://www.genecards.org/cgi-bin/carddisp.pl?gene=DBH
PMP22	Peripheral Myelin Protein 22	Protein Coding	Q01453	47	GC17M015229	24.3014831542969	https://www.genecards.org/cgi-bin/carddisp.pl?gene=PMP22
HEY1	Hes Related Family BHLH Transcription Factor With YRPW Motif 1	Protein Coding	Q9Y5J3	47	GC08M079764	24.2915325164795	https://www.genecards.org/cgi-bin/carddisp.pl?gene=HEY1
DYNC1H1	Dynein Cytoplasmic 1 Heavy Chain 1	Protein Coding	Q14204	49	GC14P112931	24.2804508209229	https://www.genecards.org/cgi-bin/carddisp.pl?gene=DYNC1H1
SEC31A	SEC31 Homolog A, COPII Coat Complex Component	Protein Coding	O94979	47	GC04M082818	24.2358207702637	https://www.genecards.org/cgi-bin/carddisp.pl?gene=SEC31A
TLR9	Toll Like Receptor 9	Protein Coding	Q9NR96	49	GC03M053009	24.2248668670654	https://www.genecards.org/cgi-bin/carddisp.pl?gene=TLR9
SNHG16	Small Nucleolar RNA Host Gene 16	RNA Gene		20	GC17P076544	24.2144660949707	https://www.genecards.org/cgi-bin/carddisp.pl?gene=SNHG16
YY1	YY1 Transcription Factor	Protein Coding	P25490	52	GC14P100238	24.207103729248	https://www.genecards.org/cgi-bin/carddisp.pl?gene=YY1
XK	X-Linked Kx Blood Group Antigen, Kell And VPS13A Binding Protein	Protein Coding	P51811	45	GC0XP037685	24.1965751647949	https://www.genecards.org/cgi-bin/carddisp.pl?gene=XK
LTA	Lymphotoxin Alpha	Protein Coding	P01374	46	GC06P111994	24.1923332214355	https://www.genecards.org/cgi-bin/carddisp.pl?gene=LTA
ATP8B1	ATPase Phospholipid Transporting 8B1	Protein Coding	O43520	45	GC18M057646	24.1807842254639	https://www.genecards.org/cgi-bin/carddisp.pl?gene=ATP8B1
RAB1A	RAB1A, Member RAS Oncogene Family	Protein Coding	P62820	45	GC02M065072	24.1720962524414	https://www.genecards.org/cgi-bin/carddisp.pl?gene=RAB1A
HAMP	Hepcidin Antimicrobial Peptide	Protein Coding	P81172	47	GC19P089415	24.1677150726318	https://www.genecards.org/cgi-bin/carddisp.pl?gene=HAMP
NOTCH2	Notch Receptor 2	Protein Coding	Q04721	55	GC01M119911	24.1447696685791	https://www.genecards.org/cgi-bin/carddisp.pl?gene=NOTCH2
CKAP4	Cytoskeleton Associated Protein 4	Protein Coding	Q07065	41	GC12M106237	24.1446895599365	https://www.genecards.org/cgi-bin/carddisp.pl?gene=CKAP4
SMARCA5	SWI/SNF Related, Matrix Associated, Actin Dependent Regulator Of Chromatin, Subfamily A, Member 5	Protein Coding	O60264	46	GC04P143513	24.1380138397217	https://www.genecards.org/cgi-bin/carddisp.pl?gene=SMARCA5
BEST1	Bestrophin 1	Protein Coding	O76090	47	GC11P061949	24.1353492736816	https://www.genecards.org/cgi-bin/carddisp.pl?gene=BEST1
DTNBP1	Dystrobrevin Binding Protein 1	Protein Coding	Q96EV8	46	GC06M015561	24.127965927124	https://www.genecards.org/cgi-bin/carddisp.pl?gene=DTNBP1
MAPK9	Mitogen-Activated Protein Kinase 9	Protein Coding	P45984	52	GC05M180283	24.1144599914551	https://www.genecards.org/cgi-bin/carddisp.pl?gene=MAPK9
ERLIN1	ER Lipid Raft Associated 1	Protein Coding	O75477	46	GC10M100150	24.1059684753418	https://www.genecards.org/cgi-bin/carddisp.pl?gene=ERLIN1
HLA-DQA1	Major Histocompatibility Complex, Class II, DQ Alpha 1	Protein Coding	P01909	46	GC06P112031	24.1046104431152	https://www.genecards.org/cgi-bin/carddisp.pl?gene=HLA-DQA1
CUL3	Cullin 3	Protein Coding	Q13618	52	GC02M224470	24.0987491607666	https://www.genecards.org/cgi-bin/carddisp.pl?gene=CUL3
GFAP	Glial Fibrillary Acidic Protein	Protein Coding	P14136	52	GC17M064302	24.0947494506836	https://www.genecards.org/cgi-bin/carddisp.pl?gene=GFAP
SLC22A5	Solute Carrier Family 22 Member 5	Protein Coding	O76082	51	GC05P132369	24.0788726806641	https://www.genecards.org/cgi-bin/carddisp.pl?gene=SLC22A5
PDGFRA	Platelet Derived Growth Factor Receptor Alpha	Protein Coding	P16234	57	GC04P054229	24.0614891052246	https://www.genecards.org/cgi-bin/carddisp.pl?gene=PDGFRA
GRIN1	Glutamate Ionotropic Receptor NMDA Type Subunit 1	Protein Coding	Q05586	54	GC09P137138	24.0592727661133	https://www.genecards.org/cgi-bin/carddisp.pl?gene=GRIN1
AIFM1	Apoptosis Inducing Factor Mitochondria Associated 1	Protein Coding	O95831	54	GC0XM130129	24.0546417236328	https://www.genecards.org/cgi-bin/carddisp.pl?gene=AIFM1
TBL1XR1	TBL1X/Y Related 1	Protein Coding	Q9BZK7	50	GC03M177019	24.0514526367188	https://www.genecards.org/cgi-bin/carddisp.pl?gene=TBL1XR1
F7	Coagulation Factor VII	Protein Coding	P08709	52	GC13P113105	24.0438346862793	https://www.genecards.org/cgi-bin/carddisp.pl?gene=F7
RUNX3	RUNX Family Transcription Factor 3	Protein Coding	Q13761	47	GC01M024899	23.9967060089111	https://www.genecards.org/cgi-bin/carddisp.pl?gene=RUNX3
ATL3	Atlastin GTPase 3	Protein Coding	Q6DD88	44	GC11M063624	23.970251083374	https://www.genecards.org/cgi-bin/carddisp.pl?gene=ATL3
ALK	ALK Receptor Tyrosine Kinase	Protein Coding	Q9UM73	54	GC02M029190	23.9697380065918	https://www.genecards.org/cgi-bin/carddisp.pl?gene=ALK
NHLRC1	NHL Repeat Containing E3 Ubiquitin Protein Ligase 1	Protein Coding	Q6VVB1	44	GC06M018120	23.9606838226318	https://www.genecards.org/cgi-bin/carddisp.pl?gene=NHLRC1
CYB5R3	Cytochrome B5 Reductase 3	Protein Coding	P00387	50	GC22M070446	23.9370365142822	https://www.genecards.org/cgi-bin/carddisp.pl?gene=CYB5R3
ETV6	ETS Variant Transcription Factor 6	Protein Coding	P41212	50	GC12P011649	23.9337062835693	https://www.genecards.org/cgi-bin/carddisp.pl?gene=ETV6
ABCC6	ATP Binding Cassette Subfamily C Member 6	Protein Coding	O95255	51	GC16M016809	23.9314651489258	https://www.genecards.org/cgi-bin/carddisp.pl?gene=ABCC6
ERG	ETS Transcription Factor ERG	Protein Coding	P11308	51	GC21M038367	23.9128360748291	https://www.genecards.org/cgi-bin/carddisp.pl?gene=ERG
GRIN2A	Glutamate Ionotropic Receptor NMDA Type Subunit 2A	Protein Coding	Q12879	55	GC16M009753	23.9021263122559	https://www.genecards.org/cgi-bin/carddisp.pl?gene=GRIN2A
MC4R	Melanocortin 4 Receptor	Protein Coding	P32245	50	GC18M060371	23.8556480407715	https://www.genecards.org/cgi-bin/carddisp.pl?gene=MC4R
MRE11	MRE11 Homolog, Double Strand Break Repair Nuclease	Protein Coding	P49959	52	GC11M114195	23.850643157959	https://www.genecards.org/cgi-bin/carddisp.pl?gene=MRE11
KMT2B	Lysine Methyltransferase 2B	Protein Coding	Q9UMN6	43	GC19P089426	23.849666595459	https://www.genecards.org/cgi-bin/carddisp.pl?gene=KMT2B
MIR22	MicroRNA 22	RNA Gene		22	GC17M001713	23.8364696502686	https://www.genecards.org/cgi-bin/carddisp.pl?gene=MIR22
F9	Coagulation Factor IX	Protein Coding	P00740	52	GC0XP139530	23.8299312591553	https://www.genecards.org/cgi-bin/carddisp.pl?gene=F9
ATG2A	Autophagy Related 2A	Protein Coding	Q2TAZ0	42	GC11M113491	23.8265228271484	https://www.genecards.org/cgi-bin/carddisp.pl?gene=ATG2A
RPN1	Ribophorin I	Protein Coding	P04843	48	GC03M128619	23.804515838623	https://www.genecards.org/cgi-bin/carddisp.pl?gene=RPN1
ATG9A	Autophagy Related 9A	Protein Coding	Q7Z3C6	45	GC02M219219	23.7655830383301	https://www.genecards.org/cgi-bin/carddisp.pl?gene=ATG9A
MIR451A	MicroRNA 451a	RNA Gene		19	GC17M028861	23.7211036682129	https://www.genecards.org/cgi-bin/carddisp.pl?gene=MIR451A
ABCD1	ATP Binding Cassette Subfamily D Member 1	Protein Coding	P33897	50	GC0XP153724	23.6792068481445	https://www.genecards.org/cgi-bin/carddisp.pl?gene=ABCD1
KCNJ5	Potassium Inwardly Rectifying Channel Subfamily J Member 5	Protein Coding	P48544	51	GC11P128891	23.6689224243164	https://www.genecards.org/cgi-bin/carddisp.pl?gene=KCNJ5
EXT1	Exostosin Glycosyltransferase 1	Protein Coding	Q16394	51	GC08M117798	23.6676254272461	https://www.genecards.org/cgi-bin/carddisp.pl?gene=EXT1
ANG	Angiogenin	Protein Coding	P03950	49	GC14P039963	23.6591606140137	https://www.genecards.org/cgi-bin/carddisp.pl?gene=ANG
CDKN3	Cyclin Dependent Kinase Inhibitor 3	Protein Coding	Q16667	46	GC14P054398	23.6406955718994	https://www.genecards.org/cgi-bin/carddisp.pl?gene=CDKN3
FHIT	Fragile Histidine Triad Diadenosine Triphosphatase	Protein Coding	P49789	48	GC03M059747	23.633056640625	https://www.genecards.org/cgi-bin/carddisp.pl?gene=FHIT
MIR126	MicroRNA 126	RNA Gene		23	GC09P136670	23.628812789917	https://www.genecards.org/cgi-bin/carddisp.pl?gene=MIR126
EIF4G1	Eukaryotic Translation Initiation Factor 4 Gamma 1	Protein Coding	Q04637	51	GC03P184314	23.6244010925293	https://www.genecards.org/cgi-bin/carddisp.pl?gene=EIF4G1
SCO2	Synthesis Of Cytochrome C Oxidase 2	Protein Coding	O43819	48	GC22M050523	23.5848274230957	https://www.genecards.org/cgi-bin/carddisp.pl?gene=SCO2
POLR3B	RNA Polymerase III Subunit B	Protein Coding	Q9NW08	48	GC12P106357	23.5843410491943	https://www.genecards.org/cgi-bin/carddisp.pl?gene=POLR3B
NEK8	NIMA Related Kinase 8	Protein Coding	Q86SG6	45	GC17P028725	23.5775413513184	https://www.genecards.org/cgi-bin/carddisp.pl?gene=NEK8
PNLIPRP2	Pancreatic Lipase Related Protein 2 (Gene/Pseudogene)	Protein Coding	P54317	40	GC10P116620	23.5709838867188	https://www.genecards.org/cgi-bin/carddisp.pl?gene=PNLIPRP2
IRGM	Immunity Related GTPase M	Protein Coding	A1A4Y4	39	GC05P150846	23.564847946167	https://www.genecards.org/cgi-bin/carddisp.pl?gene=IRGM
ACTR2	Actin Related Protein 2	Protein Coding	P61160	47	GC02P065227	23.5637798309326	https://www.genecards.org/cgi-bin/carddisp.pl?gene=ACTR2
IKBKG	Inhibitor Of Nuclear Factor Kappa B Kinase Regulatory Subunit Gamma	Protein Coding	Q9Y6K9	52	GC0XP154541	23.5615921020508	https://www.genecards.org/cgi-bin/carddisp.pl?gene=IKBKG
ACTR3	Actin Related Protein 3	Protein Coding	P61158	46	GC02P113889	23.5522212982178	https://www.genecards.org/cgi-bin/carddisp.pl?gene=ACTR3
SDHA	Succinate Dehydrogenase Complex Flavoprotein Subunit A	Protein Coding	P31040	52	GC05P000220	23.5453319549561	https://www.genecards.org/cgi-bin/carddisp.pl?gene=SDHA
TRE-TTC3-1	TRNA-Glu (Anticodon TTC) 3-1	RNA Gene		10	GC01P018717	23.5360298156738	https://www.genecards.org/cgi-bin/carddisp.pl?gene=TRE-TTC3-1
AP3B1	Adaptor Related Protein Complex 3 Subunit Beta 1	Protein Coding	O00203	50	GC05M078000	23.53271484375	https://www.genecards.org/cgi-bin/carddisp.pl?gene=AP3B1
PTH	Parathyroid Hormone	Protein Coding	P01270	49	GC11M013492	23.4975891113281	https://www.genecards.org/cgi-bin/carddisp.pl?gene=PTH
LOC111674472	DNase I Hypersensitive Sites In Introns 16 And 17a Of CFTR	Functional Element		4	GC07P117607	23.4914703369141	https://www.genecards.org/cgi-bin/carddisp.pl?gene=LOC111674472
TRP-AGG2-5	TRNA-Pro (Anticodon AGG) 2-5	RNA Gene		13	GC14M025619	23.4786853790283	https://www.genecards.org/cgi-bin/carddisp.pl?gene=TRP-AGG2-5
SMARCC1	SWI/SNF Related, Matrix Associated, Actin Dependent Regulator Of Chromatin Subfamily C Member 1	Protein Coding	Q92922	47	GC03M047585	23.4783706665039	https://www.genecards.org/cgi-bin/carddisp.pl?gene=SMARCC1
TRP-AGG2-6	TRNA-Pro (Anticodon AGG) 2-6	RNA Gene		12	GC14M025622	23.4643898010254	https://www.genecards.org/cgi-bin/carddisp.pl?gene=TRP-AGG2-6
PROM1	Prominin 1	Protein Coding	O43490	51	GC04M015965	23.4555892944336	https://www.genecards.org/cgi-bin/carddisp.pl?gene=PROM1
CREB3L2	CAMP Responsive Element Binding Protein 3 Like 2	Protein Coding	Q70SY1	44	GC07M137874	23.4468574523926	https://www.genecards.org/cgi-bin/carddisp.pl?gene=CREB3L2
ATG4B	Autophagy Related 4B Cysteine Peptidase	Protein Coding	Q9Y4P1	46	GC02P241637	23.4320278167725	https://www.genecards.org/cgi-bin/carddisp.pl?gene=ATG4B
TRP-AGG2-1	TRNA-Pro (Anticodon AGG) 2-1	RNA Gene		10	GC01M167715	23.4160461425781	https://www.genecards.org/cgi-bin/carddisp.pl?gene=TRP-AGG2-1
TRP-AGG2-2	TRNA-Pro (Anticodon AGG) 2-2	RNA Gene		9	GC06P118628	23.4160461425781	https://www.genecards.org/cgi-bin/carddisp.pl?gene=TRP-AGG2-2
TRP-AGG2-3	TRNA-Pro (Anticodon AGG) 2-3	RNA Gene		9	GC07P133911	23.4160461425781	https://www.genecards.org/cgi-bin/carddisp.pl?gene=TRP-AGG2-3
TRP-AGG2-4	TRNA-Pro (Anticodon AGG) 2-4	RNA Gene		9	GC11P080320	23.4160461425781	https://www.genecards.org/cgi-bin/carddisp.pl?gene=TRP-AGG2-4
TRP-AGG2-7	TRNA-Pro (Anticodon AGG) 2-7	RNA Gene		8	GC16M013454	23.4160461425781	https://www.genecards.org/cgi-bin/carddisp.pl?gene=TRP-AGG2-7
TRP-AGG2-8	TRNA-Pro (Anticodon AGG) 2-8	RNA Gene		8	GC16P052486	23.4160461425781	https://www.genecards.org/cgi-bin/carddisp.pl?gene=TRP-AGG2-8
TXNIP	Thioredoxin Interacting Protein	Protein Coding	Q9H3M7	44	GC01M145992	23.4061889648438	https://www.genecards.org/cgi-bin/carddisp.pl?gene=TXNIP
CLCN1	Chloride Voltage-Gated Channel 1	Protein Coding	P35523	48	GC07P143316	23.4009494781494	https://www.genecards.org/cgi-bin/carddisp.pl?gene=CLCN1
JAK1	Janus Kinase 1	Protein Coding	P23458	58	GC01M064833	23.3893852233887	https://www.genecards.org/cgi-bin/carddisp.pl?gene=JAK1
FTO	FTO Alpha-Ketoglutarate Dependent Dioxygenase	Protein Coding	Q9C0B1	51	GC16P055858	23.3874015808105	https://www.genecards.org/cgi-bin/carddisp.pl?gene=FTO
SRCAP	Snf2 Related CREBBP Activator Protein	Protein Coding	Q6ZRS2	44	GC16P054203	23.3813438415527	https://www.genecards.org/cgi-bin/carddisp.pl?gene=SRCAP
PLAT	Plasminogen Activator, Tissue Type	Protein Coding	P00750	53	GC08M042174	23.3791847229004	https://www.genecards.org/cgi-bin/carddisp.pl?gene=PLAT
NEUROD1	Neuronal Differentiation 1	Protein Coding	Q13562	47	GC02M181673	23.3616752624512	https://www.genecards.org/cgi-bin/carddisp.pl?gene=NEUROD1
SPINK1	Serine Peptidase Inhibitor Kazal Type 1	Protein Coding	P00995	46	GC05M147825	23.3562526702881	https://www.genecards.org/cgi-bin/carddisp.pl?gene=SPINK1
ARID1B	AT-Rich Interaction Domain 1B	Protein Coding	Q8NFD5	48	GC06P156777	23.3554573059082	https://www.genecards.org/cgi-bin/carddisp.pl?gene=ARID1B
MIA2	MIA SH3 Domain ER Export Factor 2	Protein Coding	Q96PC5	43	GC14P039230	23.3549041748047	https://www.genecards.org/cgi-bin/carddisp.pl?gene=MIA2
DERL3	Derlin 3	Protein Coding	Q96Q80	39	GC22M023834	23.352481842041	https://www.genecards.org/cgi-bin/carddisp.pl?gene=DERL3
DHCR7	7-Dehydrocholesterol Reductase	Protein Coding	Q9UBM7	51	GC11M071428	23.3320007324219	https://www.genecards.org/cgi-bin/carddisp.pl?gene=DHCR7
ELOVL4	ELOVL Fatty Acid Elongase 4	Protein Coding	Q9GZR5	49	GC06M079914	23.3153896331787	https://www.genecards.org/cgi-bin/carddisp.pl?gene=ELOVL4
CD40	CD40 Molecule	Protein Coding	P25942	54	GC20P046118	23.3134326934814	https://www.genecards.org/cgi-bin/carddisp.pl?gene=CD40
RETN	Resistin	Protein Coding	Q9HD89	46	GC19P007669	23.301887512207	https://www.genecards.org/cgi-bin/carddisp.pl?gene=RETN
GH-LCR	Growth Hormone Locus Control Region	Functional Element		4	GC17P063917	23.2925834655762	https://www.genecards.org/cgi-bin/carddisp.pl?gene=GH-LCR
IGFBP3	Insulin Like Growth Factor Binding Protein 3	Protein Coding	P17936	51	GC07M045912	23.2872886657715	https://www.genecards.org/cgi-bin/carddisp.pl?gene=IGFBP3
CDKN2B-AS1	CDKN2B Antisense RNA 1	RNA Gene		25	GC09P021994	23.2849369049072	https://www.genecards.org/cgi-bin/carddisp.pl?gene=CDKN2B-AS1
ALG1	ALG1 Chitobiosyldiphosphodolichol Beta-Mannosyltransferase	Protein Coding	Q9BT22	50	GC16P005033	23.2790374755859	https://www.genecards.org/cgi-bin/carddisp.pl?gene=ALG1
FLNC	Filamin C	Protein Coding	Q14315	48	GC07P128830	23.2672367095947	https://www.genecards.org/cgi-bin/carddisp.pl?gene=FLNC
PPIB	Peptidylprolyl Isomerase B	Protein Coding	P23284	54	GC15M064155	23.2516002655029	https://www.genecards.org/cgi-bin/carddisp.pl?gene=PPIB
CHEK1	Checkpoint Kinase 1	Protein Coding	O14757	54	GC11P125625	23.2510452270508	https://www.genecards.org/cgi-bin/carddisp.pl?gene=CHEK1
ENG	Endoglin	Protein Coding	P17813	52	GC09M127815	23.2485618591309	https://www.genecards.org/cgi-bin/carddisp.pl?gene=ENG
IDH2	Isocitrate Dehydrogenase (NADP(+)) 2	Protein Coding	P48735	56	GC15M090083	23.2427177429199	https://www.genecards.org/cgi-bin/carddisp.pl?gene=IDH2
PRKAA2	Protein Kinase AMP-Activated Catalytic Subunit Alpha 2	Protein Coding	P54646	54	GC01P056645	23.2383365631104	https://www.genecards.org/cgi-bin/carddisp.pl?gene=PRKAA2
EIF2AK1	Eukaryotic Translation Initiation Factor 2 Alpha Kinase 1	Protein Coding	Q9BQI3	48	GC07M006022	23.228946685791	https://www.genecards.org/cgi-bin/carddisp.pl?gene=EIF2AK1
PDIA2	Protein Disulfide Isomerase Family A Member 2	Protein Coding	Q13087	46	GC16P052355	23.2130603790283	https://www.genecards.org/cgi-bin/carddisp.pl?gene=PDIA2
MBTPS2	Membrane Bound Transcription Factor Peptidase, Site 2	Protein Coding	O43462	46	GC0XP021839	23.2069625854492	https://www.genecards.org/cgi-bin/carddisp.pl?gene=MBTPS2
MYD88	MYD88 Innate Immune Signal Transduction Adaptor	Protein Coding	Q99836	53	GC03P038211	23.2035160064697	https://www.genecards.org/cgi-bin/carddisp.pl?gene=MYD88
DSPP	Dentin Sialophosphoprotein	Protein Coding	Q9NZW4	43	GC04P087608	23.1934852600098	https://www.genecards.org/cgi-bin/carddisp.pl?gene=DSPP
KL	Klotho	Protein Coding	Q9UEF7	52	GC13P033016	23.1856918334961	https://www.genecards.org/cgi-bin/carddisp.pl?gene=KL
YIPF5	Yip1 Domain Family Member 5	Protein Coding	Q969M3	43	GC05M144158	23.181957244873	https://www.genecards.org/cgi-bin/carddisp.pl?gene=YIPF5
HSPA1B	Heat Shock Protein Family A (Hsp70) Member 1B	Protein Coding	P0DMV9	43	GC06P112018	23.179615020752	https://www.genecards.org/cgi-bin/carddisp.pl?gene=HSPA1B
SHC1	SHC Adaptor Protein 1	Protein Coding	P29353	48	GC01M154962	23.1582813262939	https://www.genecards.org/cgi-bin/carddisp.pl?gene=SHC1
CSNK2B	Casein Kinase 2 Beta	Protein Coding	P67870	52	GC06P112001	23.1472606658936	https://www.genecards.org/cgi-bin/carddisp.pl?gene=CSNK2B
POU5F1	POU Class 5 Homeobox 1	Protein Coding	Q01860	51	GC06M083899	23.1413764953613	https://www.genecards.org/cgi-bin/carddisp.pl?gene=POU5F1
CANT1	Calcium Activated Nucleotidase 1	Protein Coding	Q8WVQ1	49	GC17M078992	23.1363716125488	https://www.genecards.org/cgi-bin/carddisp.pl?gene=CANT1
TRC-GCA24-1	TRNA-Cys (GCA) 24-1	RNA Gene		8	GC17M064009	23.1353034973145	https://www.genecards.org/cgi-bin/carddisp.pl?gene=TRC-GCA24-1
HNRNPA1	Heterogeneous Nuclear Ribonucleoprotein A1	Protein Coding	P09651	52	GC12P054280	23.1282234191895	https://www.genecards.org/cgi-bin/carddisp.pl?gene=HNRNPA1
SEC61B	SEC61 Translocon Subunit Beta	Protein Coding	P60468	43	GC09P099222	23.1199531555176	https://www.genecards.org/cgi-bin/carddisp.pl?gene=SEC61B
UMOD	Uromodulin	Protein Coding	P07911	47	GC16M020344	23.1026401519775	https://www.genecards.org/cgi-bin/carddisp.pl?gene=UMOD
NOX4	NADPH Oxidase 4	Protein Coding	Q9NPH5	47	GC11M089324	23.084903717041	https://www.genecards.org/cgi-bin/carddisp.pl?gene=NOX4
PLOD1	Procollagen-Lysine,2-Oxoglutarate 5-Dioxygenase 1	Protein Coding	Q02809	49	GC01P011934	23.0778160095215	https://www.genecards.org/cgi-bin/carddisp.pl?gene=PLOD1
CTCF	CCCTC-Binding Factor	Protein Coding	P49711	51	GC16P067563	23.0747261047363	https://www.genecards.org/cgi-bin/carddisp.pl?gene=CTCF
KMT2D	Lysine Methyltransferase 2D	Protein Coding	O14686	47	GC12M049018	23.0691184997559	https://www.genecards.org/cgi-bin/carddisp.pl?gene=KMT2D
NPPA	Natriuretic Peptide A	Protein Coding	P01160	49	GC01M011846	23.0562973022461	https://www.genecards.org/cgi-bin/carddisp.pl?gene=NPPA
EPAS1	Endothelial PAS Domain Protein 1	Protein Coding	Q99814	54	GC02P046293	23.0550861358643	https://www.genecards.org/cgi-bin/carddisp.pl?gene=EPAS1
KRT5	Keratin 5	Protein Coding	P13647	50	GC12M052514	23.0396919250488	https://www.genecards.org/cgi-bin/carddisp.pl?gene=KRT5
MBTPS1	Membrane Bound Transcription Factor Peptidase, Site 1	Protein Coding	Q14703	48	GC16M084053	23.0307769775391	https://www.genecards.org/cgi-bin/carddisp.pl?gene=MBTPS1
PDIA6	Protein Disulfide Isomerase Family A Member 6	Protein Coding	Q15084	42	GC02M010784	23.0026741027832	https://www.genecards.org/cgi-bin/carddisp.pl?gene=PDIA6
PLAU	Plasminogen Activator, Urokinase	Protein Coding	P00749	55	GC10P073909	23.0009899139404	https://www.genecards.org/cgi-bin/carddisp.pl?gene=PLAU
HSPG2	Heparan Sulfate Proteoglycan 2	Protein Coding	P98160	52	GC01M021822	22.9931144714355	https://www.genecards.org/cgi-bin/carddisp.pl?gene=HSPG2
TMBIM6	Transmembrane BAX Inhibitor Motif Containing 6	Protein Coding	P55061	42	GC12P049707	22.9878196716309	https://www.genecards.org/cgi-bin/carddisp.pl?gene=TMBIM6
MIR223	MicroRNA 223	RNA Gene		22	GC0XP066018	22.9851665496826	https://www.genecards.org/cgi-bin/carddisp.pl?gene=MIR223
JSRP1	Junctional Sarcoplasmic Reticulum Protein 1	Protein Coding	Q96MG2	39	GC19M002252	22.9757804870605	https://www.genecards.org/cgi-bin/carddisp.pl?gene=JSRP1
ANGPT2	Angiopoietin 2	Protein Coding	O15123	53	GC08M006499	22.9737224578857	https://www.genecards.org/cgi-bin/carddisp.pl?gene=ANGPT2
CAMK2G	Calcium/Calmodulin Dependent Protein Kinase II Gamma	Protein Coding	Q13555	52	GC10M073812	22.9712448120117	https://www.genecards.org/cgi-bin/carddisp.pl?gene=CAMK2G
MAP1LC3B	Microtubule Associated Protein 1 Light Chain 3 Beta	Protein Coding	Q9GZQ8	46	GC16P087384	22.9693336486816	https://www.genecards.org/cgi-bin/carddisp.pl?gene=MAP1LC3B
ZMPSTE24	Zinc Metallopeptidase STE24	Protein Coding	O75844	45	GC01P040258	22.96311378479	https://www.genecards.org/cgi-bin/carddisp.pl?gene=ZMPSTE24
ERGIC3	ERGIC And Golgi 3	Protein Coding	Q9Y282	41	GC20P035542	22.9588756561279	https://www.genecards.org/cgi-bin/carddisp.pl?gene=ERGIC3
DDRGK1	DDRGK Domain Containing 1	Protein Coding	Q96HY6	41	GC20M003844	22.9559364318848	https://www.genecards.org/cgi-bin/carddisp.pl?gene=DDRGK1
XPC	XPC Complex Subunit, DNA Damage Recognition And Repair Factor	Protein Coding	Q01831	50	GC03M024420	22.8725986480713	https://www.genecards.org/cgi-bin/carddisp.pl?gene=XPC
VAPA	VAMP Associated Protein A	Protein Coding	Q9P0L0	46	GC18P009904	22.8682708740234	https://www.genecards.org/cgi-bin/carddisp.pl?gene=VAPA
HOTAIR	HOX Transcript Antisense RNA	RNA Gene		25	GC12M053962	22.8644695281982	https://www.genecards.org/cgi-bin/carddisp.pl?gene=HOTAIR
TRV-AAC1-4	TRNA-Val (Anticodon AAC) 1-4	RNA Gene		9	GC05M181218	22.860767364502	https://www.genecards.org/cgi-bin/carddisp.pl?gene=TRV-AAC1-4
ATF2	Activating Transcription Factor 2	Protein Coding	P15336	52	GC02M175072	22.8542785644531	https://www.genecards.org/cgi-bin/carddisp.pl?gene=ATF2
LRP4	LDL Receptor Related Protein 4	Protein Coding	O75096	48	GC11M113158	22.8537559509277	https://www.genecards.org/cgi-bin/carddisp.pl?gene=LRP4
KCNA2	Potassium Voltage-Gated Channel Subfamily A Member 2	Protein Coding	P16389	50	GC01M110519	22.8423290252686	https://www.genecards.org/cgi-bin/carddisp.pl?gene=KCNA2
SCD	Stearoyl-CoA Desaturase	Protein Coding	O00767	53	GC10P100347	22.8404502868652	https://www.genecards.org/cgi-bin/carddisp.pl?gene=SCD
GRIA1	Glutamate Ionotropic Receptor AMPA Type Subunit 1	Protein Coding	P42261	53	GC05P153467	22.8377323150635	https://www.genecards.org/cgi-bin/carddisp.pl?gene=GRIA1
GADD45A	Growth Arrest And DNA Damage Inducible Alpha	Protein Coding	P24522	47	GC01P067685	22.8260917663574	https://www.genecards.org/cgi-bin/carddisp.pl?gene=GADD45A
MIR17	MicroRNA 17	RNA Gene		20	GC13P091350	22.8247375488281	https://www.genecards.org/cgi-bin/carddisp.pl?gene=MIR17
CCL5	C-C Motif Chemokine Ligand 5	Protein Coding	P13501	48	GC17M035871	22.816593170166	https://www.genecards.org/cgi-bin/carddisp.pl?gene=CCL5
ARID1A	AT-Rich Interaction Domain 1A	Protein Coding	O14497	49	GC01P026693	22.8137245178223	https://www.genecards.org/cgi-bin/carddisp.pl?gene=ARID1A
RNY5	RNA, Ro60-Associated Y5	RNA Gene		13	GC07P148941	22.797571182251	https://www.genecards.org/cgi-bin/carddisp.pl?gene=RNY5
NR1H4	Nuclear Receptor Subfamily 1 Group H Member 4	Protein Coding	Q96RI1	52	GC12P100473	22.7974891662598	https://www.genecards.org/cgi-bin/carddisp.pl?gene=NR1H4
TEK	TEK Receptor Tyrosine Kinase	Protein Coding	Q02763	55	GC09P027109	22.7943096160889	https://www.genecards.org/cgi-bin/carddisp.pl?gene=TEK
ITGB1	Integrin Subunit Beta 1	Protein Coding	P05556	54	GC10M034762	22.7651195526123	https://www.genecards.org/cgi-bin/carddisp.pl?gene=ITGB1
SOAT1	Sterol O-Acyltransferase 1	Protein Coding	P35610	48	GC01P179262	22.7564849853516	https://www.genecards.org/cgi-bin/carddisp.pl?gene=SOAT1
RPL5	Ribosomal Protein L5	Protein Coding	P46777	52	GC01P092832	22.7174949645996	https://www.genecards.org/cgi-bin/carddisp.pl?gene=RPL5
CTSB	Cathepsin B	Protein Coding	P07858	55	GC08M011842	22.6914558410645	https://www.genecards.org/cgi-bin/carddisp.pl?gene=CTSB
TPM2	Tropomyosin 2	Protein Coding	P07951	50	GC09M035672	22.683464050293	https://www.genecards.org/cgi-bin/carddisp.pl?gene=TPM2
SMN2	Survival Of Motor Neuron 2, Centromeric	Protein Coding	Q16637	44	GC05P070049	22.6830139160156	https://www.genecards.org/cgi-bin/carddisp.pl?gene=SMN2
RRAS2	RAS Related 2	Protein Coding	P62070	51	GC11M014299	22.6814804077148	https://www.genecards.org/cgi-bin/carddisp.pl?gene=RRAS2
ACE2	Angiotensin Converting Enzyme 2	Protein Coding	Q9BYF1	53	GC0XM015494	22.6788501739502	https://www.genecards.org/cgi-bin/carddisp.pl?gene=ACE2
CSF2	Colony Stimulating Factor 2	Protein Coding	P04141	49	GC05P132073	22.6192588806152	https://www.genecards.org/cgi-bin/carddisp.pl?gene=CSF2
PPP2R1A	Protein Phosphatase 2 Scaffold Subunit Aalpha	Protein Coding	P30153	52	GC19P090055	22.6010799407959	https://www.genecards.org/cgi-bin/carddisp.pl?gene=PPP2R1A
UFL1	UFM1 Specific Ligase 1	Protein Coding	O94874	40	GC06P096521	22.5981483459473	https://www.genecards.org/cgi-bin/carddisp.pl?gene=UFL1
WWOX	WW Domain Containing Oxidoreductase	Protein Coding	Q9NZC7	50	GC16P078099	22.5960311889648	https://www.genecards.org/cgi-bin/carddisp.pl?gene=WWOX
RRBP1	Ribosome Binding Protein 1	Protein Coding	Q9P2E9	43	GC20M017613	22.5936603546143	https://www.genecards.org/cgi-bin/carddisp.pl?gene=RRBP1
SUMO1	Small Ubiquitin Like Modifier 1	Protein Coding	P63165	51	GC02M202206	22.5935077667236	https://www.genecards.org/cgi-bin/carddisp.pl?gene=SUMO1
ATP13A1	ATPase 13A1	Protein Coding	Q9HD20	44	GC19M019645	22.5876045227051	https://www.genecards.org/cgi-bin/carddisp.pl?gene=ATP13A1
SRF	Serum Response Factor	Protein Coding	P11831	47	GC06P043171	22.5673599243164	https://www.genecards.org/cgi-bin/carddisp.pl?gene=SRF
TUBA1A	Tubulin Alpha 1a	Protein Coding	Q71U36	53	GC12M049184	22.5589485168457	https://www.genecards.org/cgi-bin/carddisp.pl?gene=TUBA1A
GCLC	Glutamate-Cysteine Ligase Catalytic Subunit	Protein Coding	P48506	49	GC06M053497	22.554874420166	https://www.genecards.org/cgi-bin/carddisp.pl?gene=GCLC
GDF15	Growth Differentiation Factor 15	Protein Coding	Q99988	47	GC19P089116	22.5416049957275	https://www.genecards.org/cgi-bin/carddisp.pl?gene=GDF15
COL3A1	Collagen Type III Alpha 1 Chain	Protein Coding	P02461	52	GC02P188974	22.5383415222168	https://www.genecards.org/cgi-bin/carddisp.pl?gene=COL3A1
CDK5	Cyclin Dependent Kinase 5	Protein Coding	Q00535	57	GC07M151053	22.5343894958496	https://www.genecards.org/cgi-bin/carddisp.pl?gene=CDK5
PTGS1	Prostaglandin-Endoperoxide Synthase 1	Protein Coding	P23219	51	GC09P122370	22.5271148681641	https://www.genecards.org/cgi-bin/carddisp.pl?gene=PTGS1
IL1R1	Interleukin 1 Receptor Type 1	Protein Coding	P14778	50	GC02P102136	22.5005741119385	https://www.genecards.org/cgi-bin/carddisp.pl?gene=IL1R1
HSD11B1	Hydroxysteroid 11-Beta Dehydrogenase 1	Protein Coding	P28845	54	GC01P209686	22.4877052307129	https://www.genecards.org/cgi-bin/carddisp.pl?gene=HSD11B1
MGMT	O-6-Methylguanine-DNA Methyltransferase	Protein Coding	P16455	53	GC10P129467	22.4870109558105	https://www.genecards.org/cgi-bin/carddisp.pl?gene=MGMT
TNNT2	Troponin T2, Cardiac Type	Protein Coding	P45379	52	GC01M201359	22.485387802124	https://www.genecards.org/cgi-bin/carddisp.pl?gene=TNNT2
DST	Dystonin	Protein Coding	Q03001	46	GC06M056457	22.4589080810547	https://www.genecards.org/cgi-bin/carddisp.pl?gene=DST
ATG13	Autophagy Related 13	Protein Coding	O75143	44	GC11P047028	22.4519500732422	https://www.genecards.org/cgi-bin/carddisp.pl?gene=ATG13
FGA	Fibrinogen Alpha Chain	Protein Coding	P02671	53	GC04M154583	22.4517593383789	https://www.genecards.org/cgi-bin/carddisp.pl?gene=FGA
SCAP	SREBF Chaperone	Protein Coding	Q12770	46	GC03M047413	22.4487380981445	https://www.genecards.org/cgi-bin/carddisp.pl?gene=SCAP
ATP7B	ATPase Copper Transporting Beta	Protein Coding	P35670	52	GC13M051930	22.4432792663574	https://www.genecards.org/cgi-bin/carddisp.pl?gene=ATP7B
HSD17B10	Hydroxysteroid 17-Beta Dehydrogenase 10	Protein Coding	Q99714	50	GC0XM053431	22.439977645874	https://www.genecards.org/cgi-bin/carddisp.pl?gene=HSD17B10
PKP2	Plakophilin 2	Protein Coding	Q99959	48	GC12M032790	22.4374389648438	https://www.genecards.org/cgi-bin/carddisp.pl?gene=PKP2
MIA3	MIA SH3 Domain ER Export Factor 3	Protein Coding	Q5JRA6	42	GC01P222618	22.4225292205811	https://www.genecards.org/cgi-bin/carddisp.pl?gene=MIA3
GATA4	GATA Binding Protein 4	Protein Coding	P43694	53	GC08P011676	22.4173412322998	https://www.genecards.org/cgi-bin/carddisp.pl?gene=GATA4
KDM5C	Lysine Demethylase 5C	Protein Coding	P41229	51	GC0XM053176	22.4156227111816	https://www.genecards.org/cgi-bin/carddisp.pl?gene=KDM5C
WNT1	Wnt Family Member 1	Protein Coding	P04628	51	GC12P050729	22.4145278930664	https://www.genecards.org/cgi-bin/carddisp.pl?gene=WNT1
NSDHL	NAD(P) Dependent Steroid Dehydrogenase-Like	Protein Coding	Q15738	49	GC0XP152830	22.4042339324951	https://www.genecards.org/cgi-bin/carddisp.pl?gene=NSDHL
ACVRL1	Activin A Receptor Like Type 1	Protein Coding	P37023	54	GC12P051906	22.3993873596191	https://www.genecards.org/cgi-bin/carddisp.pl?gene=ACVRL1
RXRA	Retinoid X Receptor Alpha	Protein Coding	P19793	53	GC09P134317	22.3880844116211	https://www.genecards.org/cgi-bin/carddisp.pl?gene=RXRA
STARD5	StAR Related Lipid Transfer Domain Containing 5	Protein Coding	Q9NSY2	42	GC15M081309	22.3741455078125	https://www.genecards.org/cgi-bin/carddisp.pl?gene=STARD5
CHI3L1	Chitinase 3 Like 1	Protein Coding	P36222	48	GC01M203148	22.3582191467285	https://www.genecards.org/cgi-bin/carddisp.pl?gene=CHI3L1
TFAP2A	Transcription Factor AP-2 Alpha	Protein Coding	P05549	52	GC06M010393	22.3551826477051	https://www.genecards.org/cgi-bin/carddisp.pl?gene=TFAP2A
SPTLC1	Serine Palmitoyltransferase Long Chain Base Subunit 1	Protein Coding	O15269	50	GC09M104371	22.3458633422852	https://www.genecards.org/cgi-bin/carddisp.pl?gene=SPTLC1
HDAC6	Histone Deacetylase 6	Protein Coding	Q9UBN7	57	GC0XP048801	22.3297653198242	https://www.genecards.org/cgi-bin/carddisp.pl?gene=HDAC6
LZTR1	Leucine Zipper Like Post Translational Regulator 1	Protein Coding	Q8N653	47	GC22P056081	22.3266983032227	https://www.genecards.org/cgi-bin/carddisp.pl?gene=LZTR1
MIRLET7B	MicroRNA Let-7b	RNA Gene		21	GC22P056922	22.3134727478027	https://www.genecards.org/cgi-bin/carddisp.pl?gene=MIRLET7B
TAPBP	TAP Binding Protein	Protein Coding	O15533	48	GC06M033299	22.3027420043945	https://www.genecards.org/cgi-bin/carddisp.pl?gene=TAPBP
AURKA	Aurora Kinase A	Protein Coding	O14965	55	GC20M056370	22.3017539978027	https://www.genecards.org/cgi-bin/carddisp.pl?gene=AURKA
FBXW7	F-Box And WD Repeat Domain Containing 7	Protein Coding	Q969H0	50	GC04M152321	22.3017082214355	https://www.genecards.org/cgi-bin/carddisp.pl?gene=FBXW7
EPHA2	EPH Receptor A2	Protein Coding	P29317	57	GC01M016124	22.2942447662354	https://www.genecards.org/cgi-bin/carddisp.pl?gene=EPHA2
ETS1	ETS Proto-Oncogene 1, Transcription Factor	Protein Coding	P14921	51	GC11M128458	22.2829360961914	https://www.genecards.org/cgi-bin/carddisp.pl?gene=ETS1
YBX1	Y-Box Binding Protein 1	Protein Coding	P67809	45	GC01P042682	22.2760467529297	https://www.genecards.org/cgi-bin/carddisp.pl?gene=YBX1
RIGI	RNA Sensor RIG-I	Protein Coding	O95786	52	GC09M032487	22.2573757171631	https://www.genecards.org/cgi-bin/carddisp.pl?gene=RIGI
LOC106627981	GBA Recombination Region	Functional Element		4	GC01P155233	22.2517833709717	https://www.genecards.org/cgi-bin/carddisp.pl?gene=LOC106627981
HTRA2	HtrA Serine Peptidase 2	Protein Coding	O43464	50	GC02P074529	22.2422771453857	https://www.genecards.org/cgi-bin/carddisp.pl?gene=HTRA2
SERPINF1	Serpin Family F Member 1	Protein Coding	P36955	50	GC17P013679	22.2393379211426	https://www.genecards.org/cgi-bin/carddisp.pl?gene=SERPINF1
DHFR	Dihydrofolate Reductase	Protein Coding	P00374	52	GC05M080626	22.2242622375488	https://www.genecards.org/cgi-bin/carddisp.pl?gene=DHFR
MAP1LC3A	Microtubule Associated Protein 1 Light Chain 3 Alpha	Protein Coding	Q9H492	45	GC20P034546	22.2242202758789	https://www.genecards.org/cgi-bin/carddisp.pl?gene=MAP1LC3A
CD44	CD44 Molecule (Indian Blood Group)	Protein Coding	P16070	52	GC11P035139	22.2181968688965	https://www.genecards.org/cgi-bin/carddisp.pl?gene=CD44
KLK4	Kallikrein Related Peptidase 4	Protein Coding	Q9Y5K2	48	GC19M082959	22.204216003418	https://www.genecards.org/cgi-bin/carddisp.pl?gene=KLK4
CXCL12	C-X-C Motif Chemokine Ligand 12	Protein Coding	P48061	49	GC10M044370	22.1905746459961	https://www.genecards.org/cgi-bin/carddisp.pl?gene=CXCL12
TRV-AAC1-5	TRNA-Val (Anticodon AAC) 1-5	RNA Gene		8	GC06M027753	22.1807136535645	https://www.genecards.org/cgi-bin/carddisp.pl?gene=TRV-AAC1-5
SETX	Senataxin	Protein Coding	Q7Z333	46	GC09M132261	22.1732769012451	https://www.genecards.org/cgi-bin/carddisp.pl?gene=SETX
SELP	Selectin P	Protein Coding	P16109	49	GC01M169558	22.1546001434326	https://www.genecards.org/cgi-bin/carddisp.pl?gene=SELP
TRV-AAC1-1	TRNA-Val (Anticodon AAC) 1-1	RNA Gene		9	GC03P169772	22.1508445739746	https://www.genecards.org/cgi-bin/carddisp.pl?gene=TRV-AAC1-1
TRV-AAC1-3	TRNA-Val (Anticodon AAC) 1-3	RNA Gene		9	GC05P181169	22.1508445739746	https://www.genecards.org/cgi-bin/carddisp.pl?gene=TRV-AAC1-3
TRV-AAC1-2	TRNA-Val (Anticodon AAC) 1-2	RNA Gene		8	GC05P181164	22.1415100097656	https://www.genecards.org/cgi-bin/carddisp.pl?gene=TRV-AAC1-2
POMGNT2	Protein O-Linked Mannose N-Acetylglucosaminyltransferase 2 (Beta 1,4-)	Protein Coding	Q8NAT1	42	GC03M043121	22.140962600708	https://www.genecards.org/cgi-bin/carddisp.pl?gene=POMGNT2
SMG1	SMG1 Nonsense Mediated MRNA Decay Associated PI3K Related Kinase	Protein Coding	Q96Q15	45	GC16M019831	22.1195545196533	https://www.genecards.org/cgi-bin/carddisp.pl?gene=SMG1
YAP1	Yes1 Associated Transcriptional Regulator	Protein Coding	P46937	52	GC11P102110	22.1087665557861	https://www.genecards.org/cgi-bin/carddisp.pl?gene=YAP1
HDAC2	Histone Deacetylase 2	Protein Coding	Q92769	56	GC06M113933	22.0800724029541	https://www.genecards.org/cgi-bin/carddisp.pl?gene=HDAC2
NFKB2	Nuclear Factor Kappa B Subunit 2	Protein Coding	Q00653	56	GC10P102394	22.0685443878174	https://www.genecards.org/cgi-bin/carddisp.pl?gene=NFKB2
MMP13	Matrix Metallopeptidase 13	Protein Coding	P45452	54	GC11M102942	22.065486907959	https://www.genecards.org/cgi-bin/carddisp.pl?gene=MMP13
CRYAA	Crystallin Alpha A	Protein Coding	P02489	50	GC21P043169	22.0591983795166	https://www.genecards.org/cgi-bin/carddisp.pl?gene=CRYAA
ATP7A	ATPase Copper Transporting Alpha	Protein Coding	Q04656	50	GC0XP078091	22.0312461853027	https://www.genecards.org/cgi-bin/carddisp.pl?gene=ATP7A
SCN8A	Sodium Voltage-Gated Channel Alpha Subunit 8	Protein Coding	Q9UQD0	53	GC12P051590	22.0222282409668	https://www.genecards.org/cgi-bin/carddisp.pl?gene=SCN8A
SFTPC	Surfactant Protein C	Protein Coding	P11686	46	GC08P022156	22.0084075927734	https://www.genecards.org/cgi-bin/carddisp.pl?gene=SFTPC
EIF2B5	Eukaryotic Translation Initiation Factor 2B Subunit Epsilon	Protein Coding	Q13144	45	GC03P184135	22.0047302246094	https://www.genecards.org/cgi-bin/carddisp.pl?gene=EIF2B5
LINC01554	Long Intergenic Non-Protein Coding RNA 1554	RNA Gene	Q52M75	22	GC05P095838	22.0028762817383	https://www.genecards.org/cgi-bin/carddisp.pl?gene=LINC01554
TIMP1	TIMP Metallopeptidase Inhibitor 1	Protein Coding	P01033	49	GC0XP052432	21.990213394165	https://www.genecards.org/cgi-bin/carddisp.pl?gene=TIMP1
MIR222	MicroRNA 222	RNA Gene		21	GC0XM045747	21.9854640960693	https://www.genecards.org/cgi-bin/carddisp.pl?gene=MIR222
DHCR24	24-Dehydrocholesterol Reductase	Protein Coding	Q15392	49	GC01M054849	21.969898223877	https://www.genecards.org/cgi-bin/carddisp.pl?gene=DHCR24
ALOX5	Arachidonate 5-Lipoxygenase	Protein Coding	P09917	52	GC10P045374	21.9665546417236	https://www.genecards.org/cgi-bin/carddisp.pl?gene=ALOX5
ORAI1	ORAI Calcium Release-Activated Calcium Modulator 1	Protein Coding	Q96D31	48	GC12P129107	21.9613380432129	https://www.genecards.org/cgi-bin/carddisp.pl?gene=ORAI1
TUBB	Tubulin Beta Class I	Protein Coding	P07437	53	GC06P111971	21.9451370239258	https://www.genecards.org/cgi-bin/carddisp.pl?gene=TUBB
CTRC	Chymotrypsin C	Protein Coding	Q99895	48	GC01P015438	21.9442291259766	https://www.genecards.org/cgi-bin/carddisp.pl?gene=CTRC
ERCC5	ERCC Excision Repair 5, Endonuclease	Protein Coding	P28715	48	GC13P102845	21.918176651001	https://www.genecards.org/cgi-bin/carddisp.pl?gene=ERCC5
SNHG14	Small Nucleolar RNA Host Gene 14	RNA Gene		19	GC15P056584	21.9168243408203	https://www.genecards.org/cgi-bin/carddisp.pl?gene=SNHG14
MT-ND1	Mitochondrially Encoded NADH:Ubiquinone Oxidoreductase Core Subunit 1	Protein Coding	P03886	34	GCMTP003309	21.9055557250977	https://www.genecards.org/cgi-bin/carddisp.pl?gene=MT-ND1
UBQLN2	Ubiquilin 2	Protein Coding	Q9UHD9	47	GC0XP056563	21.8866329193115	https://www.genecards.org/cgi-bin/carddisp.pl?gene=UBQLN2
NR1I2	Nuclear Receptor Subfamily 1 Group I Member 2	Protein Coding	O75469	47	GC03P119780	21.8768997192383	https://www.genecards.org/cgi-bin/carddisp.pl?gene=NR1I2
MTTP	Microsomal Triglyceride Transfer Protein	Protein Coding	P55157	49	GC04P099563	21.8767108917236	https://www.genecards.org/cgi-bin/carddisp.pl?gene=MTTP
HTR2C	5-Hydroxytryptamine Receptor 2C	Protein Coding	P28335	48	GC0XP114584	21.8731994628906	https://www.genecards.org/cgi-bin/carddisp.pl?gene=HTR2C
FURIN	Furin, Paired Basic Amino Acid Cleaving Enzyme	Protein Coding	P09958	52	GC15P090868	21.8646049499512	https://www.genecards.org/cgi-bin/carddisp.pl?gene=FURIN
HCRT	Hypocretin Neuropeptide Precursor	Protein Coding	O43612	44	GC17M064161	21.8576946258545	https://www.genecards.org/cgi-bin/carddisp.pl?gene=HCRT
DGAT1	Diacylglycerol O-Acyltransferase 1	Protein Coding	O75907	51	GC08M146201	21.854736328125	https://www.genecards.org/cgi-bin/carddisp.pl?gene=DGAT1
STX5	Syntaxin 5	Protein Coding	Q13190	45	GC11M062806	21.8508110046387	https://www.genecards.org/cgi-bin/carddisp.pl?gene=STX5
GSN	Gelsolin	Protein Coding	P06396	53	GC09P121201	21.8284702301025	https://www.genecards.org/cgi-bin/carddisp.pl?gene=GSN
DDOST	Dolichyl-Diphosphooligosaccharide--Protein Glycosyltransferase Non-Catalytic Subunit	Protein Coding	P39656	50	GC01M020651	21.8227424621582	https://www.genecards.org/cgi-bin/carddisp.pl?gene=DDOST
NME1	NME/NM23 Nucleoside Diphosphate Kinase 1	Protein Coding	P15531	49	GC17P086730	21.7967987060547	https://www.genecards.org/cgi-bin/carddisp.pl?gene=NME1
POR	Cytochrome P450 Oxidoreductase	Protein Coding	P16435	52	GC07P075899	21.7865447998047	https://www.genecards.org/cgi-bin/carddisp.pl?gene=POR
TBP	TATA-Box Binding Protein	Protein Coding	P20226	53	GC06P170554	21.7816905975342	https://www.genecards.org/cgi-bin/carddisp.pl?gene=TBP
ALPL	Alkaline Phosphatase, Biomineralization Associated	Protein Coding	P05186	55	GC01P021508	21.7763690948486	https://www.genecards.org/cgi-bin/carddisp.pl?gene=ALPL
VRK1	VRK Serine/Threonine Kinase 1	Protein Coding	Q99986	52	GC14P096797	21.7730255126953	https://www.genecards.org/cgi-bin/carddisp.pl?gene=VRK1
PWAR1	Prader Willi/Angelman Region RNA 1	RNA Gene		16	GC15P025135	21.7682609558105	https://www.genecards.org/cgi-bin/carddisp.pl?gene=PWAR1
MSH3	MutS Homolog 3	Protein Coding	P20585	47	GC05P080654	21.7635650634766	https://www.genecards.org/cgi-bin/carddisp.pl?gene=MSH3
TRAPPC11	Trafficking Protein Particle Complex Subunit 11	Protein Coding	Q7Z392	40	GC04P183659	21.7601776123047	https://www.genecards.org/cgi-bin/carddisp.pl?gene=TRAPPC11
SMC1A	Structural Maintenance Of Chromosomes 1A	Protein Coding	Q14683	52	GC0XM053374	21.7406234741211	https://www.genecards.org/cgi-bin/carddisp.pl?gene=SMC1A
MYOD1	Myogenic Differentiation 1	Protein Coding	P15172	50	GC11P017719	21.7264652252197	https://www.genecards.org/cgi-bin/carddisp.pl?gene=MYOD1
SNHG12	Small Nucleolar RNA Host Gene 12	RNA Gene	Q9BXW3	25	GC01M029853	21.7034530639648	https://www.genecards.org/cgi-bin/carddisp.pl?gene=SNHG12
MEF2C	Myocyte Enhancer Factor 2C	Protein Coding	Q06413	52	GC05M088718	21.701587677002	https://www.genecards.org/cgi-bin/carddisp.pl?gene=MEF2C
TGM2	Transglutaminase 2	Protein Coding	P21980	51	GC20M038127	21.7001285552979	https://www.genecards.org/cgi-bin/carddisp.pl?gene=TGM2
NF2	NF2, Moesin-Ezrin-Radixin Like (MERLIN) Tumor Suppressor	Protein Coding	P35240	53	GC22P029603	21.6927642822266	https://www.genecards.org/cgi-bin/carddisp.pl?gene=NF2
PTGIS	Prostaglandin I2 Synthase	Protein Coding	Q16647	48	GC20M049503	21.6885528564453	https://www.genecards.org/cgi-bin/carddisp.pl?gene=PTGIS
SERPINC1	Serpin Family C Member 1	Protein Coding	P01008	54	GC01M174813	21.6821823120117	https://www.genecards.org/cgi-bin/carddisp.pl?gene=SERPINC1
NFATC2	Nuclear Factor Of Activated T Cells 2	Protein Coding	Q13469	50	GC20M051386	21.6815700531006	https://www.genecards.org/cgi-bin/carddisp.pl?gene=NFATC2
PIEZO1	Piezo Type Mechanosensitive Ion Channel Component 1	Protein Coding	Q92508	45	GC16M088715	21.6615924835205	https://www.genecards.org/cgi-bin/carddisp.pl?gene=PIEZO1
PNPLA6	Patatin Like Phospholipase Domain Containing 6	Protein Coding	Q8IY17	48	GC19P007534	21.6495914459229	https://www.genecards.org/cgi-bin/carddisp.pl?gene=PNPLA6
EDNRB	Endothelin Receptor Type B	Protein Coding	P24530	54	GC13M077895	21.6444473266602	https://www.genecards.org/cgi-bin/carddisp.pl?gene=EDNRB
GET3	Guided Entry Of Tail-Anchored Proteins Factor 3, ATPase	Protein Coding	O43681	44	GC19P012737	21.639965057373	https://www.genecards.org/cgi-bin/carddisp.pl?gene=GET3
UCHL1	Ubiquitin C-Terminal Hydrolase L1	Protein Coding	P09936	57	GC04P041256	21.6340560913086	https://www.genecards.org/cgi-bin/carddisp.pl?gene=UCHL1
CHRNA4	Cholinergic Receptor Nicotinic Alpha 4 Subunit	Protein Coding	P43681	53	GC20M063343	21.6297912597656	https://www.genecards.org/cgi-bin/carddisp.pl?gene=CHRNA4
EIF4E	Eukaryotic Translation Initiation Factor 4E	Protein Coding	P06730	53	GC04M098879	21.6271533966064	https://www.genecards.org/cgi-bin/carddisp.pl?gene=EIF4E
BARD1	BRCA1 Associated RING Domain 1	Protein Coding	Q99728	51	GC02M214725	21.6232261657715	https://www.genecards.org/cgi-bin/carddisp.pl?gene=BARD1
AP2M1	Adaptor Related Protein Complex 2 Subunit Mu 1	Protein Coding	Q96CW1	50	GC03P184174	21.6157455444336	https://www.genecards.org/cgi-bin/carddisp.pl?gene=AP2M1
ERCC1	ERCC Excision Repair 1, Endonuclease Non-Catalytic Subunit	Protein Coding	P07992	50	GC19M082704	21.5982933044434	https://www.genecards.org/cgi-bin/carddisp.pl?gene=ERCC1
GNPTAB	N-Acetylglucosamine-1-Phosphate Transferase Subunits Alpha And Beta	Protein Coding	Q3T906	46	GC12M101745	21.5849475860596	https://www.genecards.org/cgi-bin/carddisp.pl?gene=GNPTAB
IL17A	Interleukin 17A	Protein Coding	Q16552	47	GC06P052186	21.5840454101563	https://www.genecards.org/cgi-bin/carddisp.pl?gene=IL17A
UGT1A9	UDP Glucuronosyltransferase Family 1 Member A9	Protein Coding	O60656	48	GC02P233671	21.562915802002	https://www.genecards.org/cgi-bin/carddisp.pl?gene=UGT1A9
GDNF	Glial Cell Derived Neurotrophic Factor	Protein Coding	P39905	54	GC05M037812	21.5554046630859	https://www.genecards.org/cgi-bin/carddisp.pl?gene=GDNF
EIF2AK4	Eukaryotic Translation Initiation Factor 2 Alpha Kinase 4	Protein Coding	Q9P2K8	48	GC15P039934	21.5511112213135	https://www.genecards.org/cgi-bin/carddisp.pl?gene=EIF2AK4
ADM	Adrenomedullin	Protein Coding	P35318	49	GC11P010304	21.5472660064697	https://www.genecards.org/cgi-bin/carddisp.pl?gene=ADM
WNT5A	Wnt Family Member 5A	Protein Coding	P41221	55	GC03M055465	21.5429954528809	https://www.genecards.org/cgi-bin/carddisp.pl?gene=WNT5A
MIR15B	MicroRNA 15b	RNA Gene		21	GC03P160404	21.5406913757324	https://www.genecards.org/cgi-bin/carddisp.pl?gene=MIR15B
RAC2	Rac Family Small GTPase 2	Protein Coding	P15153	55	GC22M070408	21.5317192077637	https://www.genecards.org/cgi-bin/carddisp.pl?gene=RAC2
SELE	Selectin E	Protein Coding	P16581	47	GC01M169722	21.5284957885742	https://www.genecards.org/cgi-bin/carddisp.pl?gene=SELE
RAI1	Retinoic Acid Induced 1	Protein Coding	Q7Z5J4	44	GC17P085602	21.5275001525879	https://www.genecards.org/cgi-bin/carddisp.pl?gene=RAI1
HP	Haptoglobin	Protein Coding	P00738	50	GC16P073656	21.5176124572754	https://www.genecards.org/cgi-bin/carddisp.pl?gene=HP
FLG	Filaggrin	Protein Coding	P20930	46	GC01M157608	21.5157299041748	https://www.genecards.org/cgi-bin/carddisp.pl?gene=FLG
FHL1	Four And A Half LIM Domains 1	Protein Coding	Q13642	49	GC0XP136146	21.4968547821045	https://www.genecards.org/cgi-bin/carddisp.pl?gene=FHL1
MIR140	MicroRNA 140	RNA Gene		25	GC16P069934	21.4951934814453	https://www.genecards.org/cgi-bin/carddisp.pl?gene=MIR140
HMGA1	High Mobility Group AT-Hook 1	Protein Coding	P17096	50	GC06P112124	21.4915466308594	https://www.genecards.org/cgi-bin/carddisp.pl?gene=HMGA1
RPL10	Ribosomal Protein L10	Protein Coding	P27635	47	GC0XP154389	21.4855079650879	https://www.genecards.org/cgi-bin/carddisp.pl?gene=RPL10
TGFA	Transforming Growth Factor Alpha	Protein Coding	P01135	50	GC02M070447	21.4850006103516	https://www.genecards.org/cgi-bin/carddisp.pl?gene=TGFA
RBPJ	Recombination Signal Binding Protein For Immunoglobulin Kappa J Region	Protein Coding	Q06330	51	GC04P026105	21.482006072998	https://www.genecards.org/cgi-bin/carddisp.pl?gene=RBPJ
TULP1	TUB Like Protein 1	Protein Coding	O00294	46	GC06M084085	21.4712867736816	https://www.genecards.org/cgi-bin/carddisp.pl?gene=TULP1
ABCG2	ATP Binding Cassette Subfamily G Member 2 (Junior Blood Group)	Protein Coding	Q9UNQ0	53	GC04M088090	21.4655532836914	https://www.genecards.org/cgi-bin/carddisp.pl?gene=ABCG2
GBF1	Golgi Brefeldin A Resistant Guanine Nucleotide Exchange Factor 1	Protein Coding	Q92538	48	GC10P103051	21.4610462188721	https://www.genecards.org/cgi-bin/carddisp.pl?gene=GBF1
TNNI3	Troponin I3, Cardiac Type	Protein Coding	P19429	52	GC19M055151	21.4585571289063	https://www.genecards.org/cgi-bin/carddisp.pl?gene=TNNI3
SCN10A	Sodium Voltage-Gated Channel Alpha Subunit 10	Protein Coding	Q9Y5Y9	51	GC03M038713	21.450403213501	https://www.genecards.org/cgi-bin/carddisp.pl?gene=SCN10A
AHDC1	AT-Hook DNA Binding Motif Containing 1	Protein Coding	Q5TGY3	39	GC01M027534	21.4340667724609	https://www.genecards.org/cgi-bin/carddisp.pl?gene=AHDC1
KRT1	Keratin 1	Protein Coding	P04264	51	GC12M052674	21.4296989440918	https://www.genecards.org/cgi-bin/carddisp.pl?gene=KRT1
CES1	Carboxylesterase 1	Protein Coding	P23141	52	GC16M055836	21.4113540649414	https://www.genecards.org/cgi-bin/carddisp.pl?gene=CES1
CCNA2	Cyclin A2	Protein Coding	P20248	50	GC04M121816	21.4069385528564	https://www.genecards.org/cgi-bin/carddisp.pl?gene=CCNA2
LMNB1	Lamin B1	Protein Coding	P20700	51	GC05P126776	21.3923206329346	https://www.genecards.org/cgi-bin/carddisp.pl?gene=LMNB1
CHD8	Chromodomain Helicase DNA Binding Protein 8	Protein Coding	Q9HCK8	46	GC14M021385	21.3879928588867	https://www.genecards.org/cgi-bin/carddisp.pl?gene=CHD8
CLN6	CLN6 Transmembrane ER Protein	Protein Coding	Q9NWW5	42	GC15M068206	21.3853397369385	https://www.genecards.org/cgi-bin/carddisp.pl?gene=CLN6
LOC126861897	BRD4-Independent Group 4 Enhancer GRCh37_chr14:23884455-23885654	Functional Element		3	GC14P040734	21.3852672576904	https://www.genecards.org/cgi-bin/carddisp.pl?gene=LOC126861897
DPM3	Dolichyl-Phosphate Mannosyltransferase Subunit 3, Regulatory	Protein Coding	Q9P2X0	44	GC01M155139	21.3636665344238	https://www.genecards.org/cgi-bin/carddisp.pl?gene=DPM3
AP1G1	Adaptor Related Protein Complex 1 Subunit Gamma 1	Protein Coding	O43747	46	GC16M071729	21.3626480102539	https://www.genecards.org/cgi-bin/carddisp.pl?gene=AP1G1
TOP2A	DNA Topoisomerase II Alpha	Protein Coding	P11388	54	GC17M040388	21.3498802185059	https://www.genecards.org/cgi-bin/carddisp.pl?gene=TOP2A
ATXN3	Ataxin 3	Protein Coding	P54252	49	GC14M116370	21.3352203369141	https://www.genecards.org/cgi-bin/carddisp.pl?gene=ATXN3
ATG12	Autophagy Related 12	Protein Coding	O94817	44	GC05M115828	21.3336429595947	https://www.genecards.org/cgi-bin/carddisp.pl?gene=ATG12
MECOM	MDS1 And EVI1 Complex Locus	Protein Coding	Q03112	52	GC03M169083	21.3312683105469	https://www.genecards.org/cgi-bin/carddisp.pl?gene=MECOM
PRDX2	Peroxiredoxin 2	Protein Coding	P32119	50	GC19M012796	21.3294410705566	https://www.genecards.org/cgi-bin/carddisp.pl?gene=PRDX2
RAB1B	RAB1B, Member RAS Oncogene Family	Protein Coding	Q9H0U4	44	GC11P079903	21.3214435577393	https://www.genecards.org/cgi-bin/carddisp.pl?gene=RAB1B
FOXG1	Forkhead Box G1	Protein Coding	P55316	49	GC14P040221	21.3212738037109	https://www.genecards.org/cgi-bin/carddisp.pl?gene=FOXG1
EWSR1	EWS RNA Binding Protein 1	Protein Coding	Q01844	49	GC22P056383	21.3186645507813	https://www.genecards.org/cgi-bin/carddisp.pl?gene=EWSR1
ATP13A2	ATPase Cation Transporting 13A2	Protein Coding	Q9NQ11	48	GC01M016985	21.2874507904053	https://www.genecards.org/cgi-bin/carddisp.pl?gene=ATP13A2
LDHA	Lactate Dehydrogenase A	Protein Coding	P00338	54	GC11P018394	21.2806625366211	https://www.genecards.org/cgi-bin/carddisp.pl?gene=LDHA
CALCB	Calcitonin Related Polypeptide Beta	Protein Coding	P10092	42	GC11P014904	21.2675857543945	https://www.genecards.org/cgi-bin/carddisp.pl?gene=CALCB
SOCS3	Suppressor Of Cytokine Signaling 3	Protein Coding	O14543	47	GC17M078356	21.2418174743652	https://www.genecards.org/cgi-bin/carddisp.pl?gene=SOCS3
SNAP25	Synaptosome Associated Protein 25	Protein Coding	P60880	53	GC20P010211	21.2393016815186	https://www.genecards.org/cgi-bin/carddisp.pl?gene=SNAP25
CHKB-CPT1B	CHKB-CPT1B Readthrough (NMD Candidate)	RNA Gene		19	GC22M050568	21.2391529083252	https://www.genecards.org/cgi-bin/carddisp.pl?gene=CHKB-CPT1B
KAT2B	Lysine Acetyltransferase 2B	Protein Coding	Q92831	52	GC03P020047	21.2269706726074	https://www.genecards.org/cgi-bin/carddisp.pl?gene=KAT2B
FOXC1	Forkhead Box C1	Protein Coding	Q12948	47	GC06P001610	21.2033805847168	https://www.genecards.org/cgi-bin/carddisp.pl?gene=FOXC1
CYP2B6	Cytochrome P450 Family 2 Subfamily B Member 6	Protein Coding	P20813	49	GC19P040991	21.198169708252	https://www.genecards.org/cgi-bin/carddisp.pl?gene=CYP2B6
NPPB	Natriuretic Peptide B	Protein Coding	P16860	47	GC01M011858	21.1977462768555	https://www.genecards.org/cgi-bin/carddisp.pl?gene=NPPB
PDGFRB	Platelet Derived Growth Factor Receptor Beta	Protein Coding	P09619	57	GC05M150113	21.1887512207031	https://www.genecards.org/cgi-bin/carddisp.pl?gene=PDGFRB
CALCR	Calcitonin Receptor	Protein Coding	P30988	52	GC07M093424	21.1828536987305	https://www.genecards.org/cgi-bin/carddisp.pl?gene=CALCR
VRK2	VRK Serine/Threonine Kinase 2	Protein Coding	Q86Y07	44	GC02P057907	21.1774787902832	https://www.genecards.org/cgi-bin/carddisp.pl?gene=VRK2
CALM3	Calmodulin 3	Protein Coding	P0DP25	46	GC19P046601	21.1493339538574	https://www.genecards.org/cgi-bin/carddisp.pl?gene=CALM3
PRKDC	Protein Kinase, DNA-Activated, Catalytic Subunit	Protein Coding	P78527	54	GC08M047773	21.1481475830078	https://www.genecards.org/cgi-bin/carddisp.pl?gene=PRKDC
IL6ST	Interleukin 6 Cytokine Family Signal Transducer	Protein Coding	P40189	54	GC05M055935	21.1224327087402	https://www.genecards.org/cgi-bin/carddisp.pl?gene=IL6ST
LRP1B	LDL Receptor Related Protein 1B	Protein Coding	Q9NZR2	44	GC02M140231	21.1215801239014	https://www.genecards.org/cgi-bin/carddisp.pl?gene=LRP1B
YWHAE	Tyrosine 3-Monooxygenase/Tryptophan 5-Monooxygenase Activation Protein Epsilon	Protein Coding	P62258	53	GC17M014055	21.1097602844238	https://www.genecards.org/cgi-bin/carddisp.pl?gene=YWHAE
DPM1	Dolichyl-Phosphate Mannosyltransferase Subunit 1, Catalytic	Protein Coding	O60762	48	GC20M050934	21.1048049926758	https://www.genecards.org/cgi-bin/carddisp.pl?gene=DPM1
KAT6B	Lysine Acetyltransferase 6B	Protein Coding	Q8WYB5	48	GC10P074885	21.0987396240234	https://www.genecards.org/cgi-bin/carddisp.pl?gene=KAT6B
KCNA1	Potassium Voltage-Gated Channel Subfamily A Member 1	Protein Coding	Q09470	50	GC12P030420	21.0942077636719	https://www.genecards.org/cgi-bin/carddisp.pl?gene=KCNA1
RIPK1	Receptor Interacting Serine/Threonine Kinase 1	Protein Coding	Q13546	53	GC06P003624	21.086067199707	https://www.genecards.org/cgi-bin/carddisp.pl?gene=RIPK1
TXNRD1	Thioredoxin Reductase 1	Protein Coding	Q16881	48	GC12P104215	21.0739116668701	https://www.genecards.org/cgi-bin/carddisp.pl?gene=TXNRD1
KRT14	Keratin 14	Protein Coding	P02533	51	GC17M041582	21.0661392211914	https://www.genecards.org/cgi-bin/carddisp.pl?gene=KRT14
TREM2	Triggering Receptor Expressed On Myeloid Cells 2	Protein Coding	Q9NZC2	48	GC06M084142	21.0658721923828	https://www.genecards.org/cgi-bin/carddisp.pl?gene=TREM2
HDAC9	Histone Deacetylase 9	Protein Coding	Q9UKV0	52	GC07P018086	21.0607357025146	https://www.genecards.org/cgi-bin/carddisp.pl?gene=HDAC9
CLCN4	Chloride Voltage-Gated Channel 4	Protein Coding	P51793	45	GC0XP010156	21.0571689605713	https://www.genecards.org/cgi-bin/carddisp.pl?gene=CLCN4
ARSA	Arylsulfatase A	Protein Coding	P15289	51	GC22M050622	21.049259185791	https://www.genecards.org/cgi-bin/carddisp.pl?gene=ARSA
ARPC1B	Actin Related Protein 2/3 Complex Subunit 1B	Protein Coding	O15143	48	GC07P099374	21.0480804443359	https://www.genecards.org/cgi-bin/carddisp.pl?gene=ARPC1B
EDEM1	ER Degradation Enhancing Alpha-Mannosidase Like Protein 1	Protein Coding	Q92611	46	GC03P005187	21.0379104614258	https://www.genecards.org/cgi-bin/carddisp.pl?gene=EDEM1
MAP3K7	Mitogen-Activated Protein Kinase Kinase Kinase 7	Protein Coding	O43318	55	GC06M090513	21.0312328338623	https://www.genecards.org/cgi-bin/carddisp.pl?gene=MAP3K7
COPB1	COPI Coat Complex Subunit Beta 1	Protein Coding	P53618	45	GC11M014436	21.0251731872559	https://www.genecards.org/cgi-bin/carddisp.pl?gene=COPB1
GHR	Growth Hormone Receptor	Protein Coding	P10912	50	GC05P042429	21.0186309814453	https://www.genecards.org/cgi-bin/carddisp.pl?gene=GHR
NCOR1	Nuclear Receptor Corepressor 1	Protein Coding	O75376	48	GC17M016029	21.0083866119385	https://www.genecards.org/cgi-bin/carddisp.pl?gene=NCOR1
DPYD	Dihydropyrimidine Dehydrogenase	Protein Coding	Q12882	55	GC01M097015	21.007698059082	https://www.genecards.org/cgi-bin/carddisp.pl?gene=DPYD
CHUK	Component Of Inhibitor Of Nuclear Factor Kappa B Kinase Complex	Protein Coding	O15111	54	GC10M100311	21.0063095092773	https://www.genecards.org/cgi-bin/carddisp.pl?gene=CHUK
NEAT1	Nuclear Paraspeckle Assembly Transcript 1	RNA Gene		26	GC11P079848	20.9999809265137	https://www.genecards.org/cgi-bin/carddisp.pl?gene=NEAT1
RPL11	Ribosomal Protein L11	Protein Coding	P62913	52	GC01P023691	20.9946384429932	https://www.genecards.org/cgi-bin/carddisp.pl?gene=RPL11
NDUFS4	NADH:Ubiquinone Oxidoreductase Subunit S4	Protein Coding	O43181	47	GC05P053560	20.9940967559814	https://www.genecards.org/cgi-bin/carddisp.pl?gene=NDUFS4
MIR23A	MicroRNA 23a	RNA Gene		22	GC19M015893	20.9746627807617	https://www.genecards.org/cgi-bin/carddisp.pl?gene=MIR23A
LCN2	Lipocalin 2	Protein Coding	P80188	49	GC09P128149	20.9694747924805	https://www.genecards.org/cgi-bin/carddisp.pl?gene=LCN2
KLF4	KLF Transcription Factor 4	Protein Coding	O43474	50	GC09M107484	20.9663791656494	https://www.genecards.org/cgi-bin/carddisp.pl?gene=KLF4
NAMPT	Nicotinamide Phosphoribosyltransferase	Protein Coding	P43490	52	GC07M106248	20.9558525085449	https://www.genecards.org/cgi-bin/carddisp.pl?gene=NAMPT
CREB3L3	CAMP Responsive Element Binding Protein 3 Like 3	Protein Coding	Q68CJ9	45	GC19P004153	20.9422740936279	https://www.genecards.org/cgi-bin/carddisp.pl?gene=CREB3L3
CYP2A6	Cytochrome P450 Family 2 Subfamily A Member 6	Protein Coding	P11509	51	GC19M040843	20.9351215362549	https://www.genecards.org/cgi-bin/carddisp.pl?gene=CYP2A6
CAMK2B	Calcium/Calmodulin Dependent Protein Kinase II Beta	Protein Coding	Q13554	53	GC07M044883	20.9350318908691	https://www.genecards.org/cgi-bin/carddisp.pl?gene=CAMK2B
BOK	BCL2 Family Apoptosis Regulator BOK	Protein Coding	Q9UMX3	44	GC02P241558	20.9283771514893	https://www.genecards.org/cgi-bin/carddisp.pl?gene=BOK
SLC25A13	Solute Carrier Family 25 Member 13	Protein Coding	Q9UJS0	50	GC07M096120	20.9239101409912	https://www.genecards.org/cgi-bin/carddisp.pl?gene=SLC25A13
MYPN	Myopalladin	Protein Coding	Q86TC9	46	GC10P068106	20.9158115386963	https://www.genecards.org/cgi-bin/carddisp.pl?gene=MYPN
IGFBP1	Insulin Like Growth Factor Binding Protein 1	Protein Coding	P08833	48	GC07P048837	20.8935985565186	https://www.genecards.org/cgi-bin/carddisp.pl?gene=IGFBP1
RPGR	Retinitis Pigmentosa GTPase Regulator	Protein Coding	Q92834	45	GC0XM038269	20.8869304656982	https://www.genecards.org/cgi-bin/carddisp.pl?gene=RPGR
CYB5A	Cytochrome B5 Type A	Protein Coding	P00167	48	GC18M074250	20.8837814331055	https://www.genecards.org/cgi-bin/carddisp.pl?gene=CYB5A
PSAP	Prosaposin	Protein Coding	P07602	52	GC10M071816	20.880802154541	https://www.genecards.org/cgi-bin/carddisp.pl?gene=PSAP
MIR30A	MicroRNA 30a	RNA Gene		20	GC06M071403	20.8723335266113	https://www.genecards.org/cgi-bin/carddisp.pl?gene=MIR30A
HULC	Hepatocellular Carcinoma Up-Regulated Long Non-Coding RNA	RNA Gene		22	GC06P008457	20.8481636047363	https://www.genecards.org/cgi-bin/carddisp.pl?gene=HULC
AP3D1	Adaptor Related Protein Complex 3 Subunit Delta 1	Protein Coding	O14617	46	GC19M010520	20.8369560241699	https://www.genecards.org/cgi-bin/carddisp.pl?gene=AP3D1
GP1BA	Glycoprotein Ib Platelet Subunit Alpha	Protein Coding	P07359	52	GC17P004932	20.8356246948242	https://www.genecards.org/cgi-bin/carddisp.pl?gene=GP1BA
TIA1	TIA1 Cytotoxic Granule Associated RNA Binding Protein	Protein Coding	P31483	46	GC02M070209	20.8319492340088	https://www.genecards.org/cgi-bin/carddisp.pl?gene=TIA1
PPP1CB	Protein Phosphatase 1 Catalytic Subunit Beta	Protein Coding	P62140	50	GC02P028755	20.8181457519531	https://www.genecards.org/cgi-bin/carddisp.pl?gene=PPP1CB
CSF3	Colony Stimulating Factor 3	Protein Coding	P09919	45	GC17P040015	20.8159561157227	https://www.genecards.org/cgi-bin/carddisp.pl?gene=CSF3
ACTG1	Actin Gamma 1	Protein Coding	P63261	52	GC17M081509	20.801872253418	https://www.genecards.org/cgi-bin/carddisp.pl?gene=ACTG1
HBA1	Hemoglobin Subunit Alpha 1	Protein Coding	P69905	46	GC16P052349	20.8011703491211	https://www.genecards.org/cgi-bin/carddisp.pl?gene=HBA1
DDX41	DEAD-Box Helicase 41	Protein Coding	Q9UJV9	47	GC05M177511	20.7983474731445	https://www.genecards.org/cgi-bin/carddisp.pl?gene=DDX41
SLC2A4	Solute Carrier Family 2 Member 4	Protein Coding	P14672	51	GC17P013998	20.7969799041748	https://www.genecards.org/cgi-bin/carddisp.pl?gene=SLC2A4
LYN	LYN Proto-Oncogene, Src Family Tyrosine Kinase	Protein Coding	P07948	53	GC08P055879	20.7964363098145	https://www.genecards.org/cgi-bin/carddisp.pl?gene=LYN
HSPB8	Heat Shock Protein Family B (Small) Member 8	Protein Coding	Q9UJY1	49	GC12P119173	20.7920227050781	https://www.genecards.org/cgi-bin/carddisp.pl?gene=HSPB8
CDKAL1	CDK5 Regulatory Subunit Associated Protein 1 Like 1	Protein Coding	Q5VV42	44	GC06P020534	20.7830390930176	https://www.genecards.org/cgi-bin/carddisp.pl?gene=CDKAL1
TMEM33	Transmembrane Protein 33	Protein Coding	P57088	38	GC04P041937	20.7828311920166	https://www.genecards.org/cgi-bin/carddisp.pl?gene=TMEM33
HUWE1	HECT, UBA And WWE Domain Containing E3 Ubiquitin Protein Ligase 1	Protein Coding	Q7Z6Z7	50	GC0XM053532	20.7737884521484	https://www.genecards.org/cgi-bin/carddisp.pl?gene=HUWE1
HSP90AB1	Heat Shock Protein 90 Alpha Family Class B Member 1	Protein Coding	P08238	53	GC06P044246	20.7668838500977	https://www.genecards.org/cgi-bin/carddisp.pl?gene=HSP90AB1
PLA2G7	Phospholipase A2 Group VII	Protein Coding	Q13093	54	GC06M046704	20.7601699829102	https://www.genecards.org/cgi-bin/carddisp.pl?gene=PLA2G7
MYB	MYB Proto-Oncogene, Transcription Factor	Protein Coding	P10242	53	GC06P135180	20.7421646118164	https://www.genecards.org/cgi-bin/carddisp.pl?gene=MYB
FANCI	FA Complementation Group I	Protein Coding	Q9NVI1	47	GC15P089243	20.7276954650879	https://www.genecards.org/cgi-bin/carddisp.pl?gene=FANCI
SLC25A4	Solute Carrier Family 25 Member 4	Protein Coding	P12235	53	GC04P185143	20.726203918457	https://www.genecards.org/cgi-bin/carddisp.pl?gene=SLC25A4
POLE	DNA Polymerase Epsilon, Catalytic Subunit	Protein Coding	Q07864	52	GC12M132750	20.7245407104492	https://www.genecards.org/cgi-bin/carddisp.pl?gene=POLE
PDCD6	Programmed Cell Death 6	Protein Coding	O75340	44	GC05P000272	20.703556060791	https://www.genecards.org/cgi-bin/carddisp.pl?gene=PDCD6
TPO	Thyroid Peroxidase	Protein Coding	P07202	52	GC02P001374	20.6928863525391	https://www.genecards.org/cgi-bin/carddisp.pl?gene=TPO
AP1B1	Adaptor Related Protein Complex 1 Subunit Beta 1	Protein Coding	Q10567	47	GC22M029327	20.6903915405273	https://www.genecards.org/cgi-bin/carddisp.pl?gene=AP1B1
IL12B	Interleukin 12B	Protein Coding	P29460	49	GC05M159314	20.6770648956299	https://www.genecards.org/cgi-bin/carddisp.pl?gene=IL12B
MIR214	MicroRNA 214	RNA Gene		23	GC01M172234	20.676872253418	https://www.genecards.org/cgi-bin/carddisp.pl?gene=MIR214
ELANE	Elastase, Neutrophil Expressed	Protein Coding	P08246	55	GC19P008263	20.6613082885742	https://www.genecards.org/cgi-bin/carddisp.pl?gene=ELANE
RYR3	Ryanodine Receptor 3	Protein Coding	Q15413	45	GC15P033310	20.6583442687988	https://www.genecards.org/cgi-bin/carddisp.pl?gene=RYR3
SLX1A-SULT1A3	SLX1A-SULT1A3 Readthrough (NMD Candidate)	RNA Gene		14	GC16P054141	20.6531887054443	https://www.genecards.org/cgi-bin/carddisp.pl?gene=SLX1A-SULT1A3
POLD1	DNA Polymerase Delta 1, Catalytic Subunit	Protein Coding	P28340	50	GC19P089975	20.6348743438721	https://www.genecards.org/cgi-bin/carddisp.pl?gene=POLD1
TMEM43	Transmembrane Protein 43	Protein Coding	Q9BTV4	46	GC03P018440	20.6169967651367	https://www.genecards.org/cgi-bin/carddisp.pl?gene=TMEM43
ATG2B	Autophagy Related 2B	Protein Coding	Q96BY7	40	GC14M116418	20.6124095916748	https://www.genecards.org/cgi-bin/carddisp.pl?gene=ATG2B
TMED4	Transmembrane P24 Trafficking Protein 4	Protein Coding	Q7Z7H5	42	GC07M044577	20.6091251373291	https://www.genecards.org/cgi-bin/carddisp.pl?gene=TMED4
GLI3	GLI Family Zinc Finger 3	Protein Coding	P10071	53	GC07M041960	20.6063652038574	https://www.genecards.org/cgi-bin/carddisp.pl?gene=GLI3
HADHA	Hydroxyacyl-CoA Dehydrogenase Trifunctional Multienzyme Complex Subunit Alpha	Protein Coding	P40939	51	GC02M026190	20.6059513092041	https://www.genecards.org/cgi-bin/carddisp.pl?gene=HADHA
HBA2	Hemoglobin Subunit Alpha 2	Protein Coding	P69905	45	GC16P052350	20.5976505279541	https://www.genecards.org/cgi-bin/carddisp.pl?gene=HBA2
IFNB1	Interferon Beta 1	Protein Coding	P01574	47	GC09M021077	20.5975952148438	https://www.genecards.org/cgi-bin/carddisp.pl?gene=IFNB1
STX17	Syntaxin 17	Protein Coding	P56962	39	GC09P099906	20.5887775421143	https://www.genecards.org/cgi-bin/carddisp.pl?gene=STX17
MAP2K6	Mitogen-Activated Protein Kinase Kinase 6	Protein Coding	P52564	51	GC17P069414	20.5849952697754	https://www.genecards.org/cgi-bin/carddisp.pl?gene=MAP2K6
RAD50	RAD50 Double Strand Break Repair Protein	Protein Coding	Q92878	53	GC05P132556	20.5815086364746	https://www.genecards.org/cgi-bin/carddisp.pl?gene=RAD50
CHD7	Chromodomain Helicase DNA Binding Protein 7	Protein Coding	Q9P2D1	49	GC08P060678	20.578239440918	https://www.genecards.org/cgi-bin/carddisp.pl?gene=CHD7
PAK1	P21 (RAC1) Activated Kinase 1	Protein Coding	Q13153	54	GC11M113975	20.5709533691406	https://www.genecards.org/cgi-bin/carddisp.pl?gene=PAK1
SRP54	Signal Recognition Particle 54	Protein Coding	P61011	47	GC14P034981	20.5630340576172	https://www.genecards.org/cgi-bin/carddisp.pl?gene=SRP54
TRPV1	Transient Receptor Potential Cation Channel Subfamily V Member 1	Protein Coding	Q8NER1	52	GC17M003565	20.5552310943604	https://www.genecards.org/cgi-bin/carddisp.pl?gene=TRPV1
ERBB4	Erb-B2 Receptor Tyrosine Kinase 4	Protein Coding	Q15303	58	GC02M211375	20.5429039001465	https://www.genecards.org/cgi-bin/carddisp.pl?gene=ERBB4
CRAT	Carnitine O-Acetyltransferase	Protein Coding	P43155	49	GC09M129094	20.5304985046387	https://www.genecards.org/cgi-bin/carddisp.pl?gene=CRAT
BID	BH3 Interacting Domain Death Agonist	Protein Coding	P55957	50	GC22M017734	20.5263977050781	https://www.genecards.org/cgi-bin/carddisp.pl?gene=BID
MIR200A	MicroRNA 200a	RNA Gene		21	GC01P006058	20.5254688262939	https://www.genecards.org/cgi-bin/carddisp.pl?gene=MIR200A
BBC3	BCL2 Binding Component 3	Protein Coding	Q96PG8	45	GC19M047220	20.5019645690918	https://www.genecards.org/cgi-bin/carddisp.pl?gene=BBC3
NRG1	Neuregulin 1	Protein Coding	Q02297	52	GC08P031639	20.4990062713623	https://www.genecards.org/cgi-bin/carddisp.pl?gene=NRG1
GNRH1	Gonadotropin Releasing Hormone 1	Protein Coding	P01148	45	GC08M025419	20.4706859588623	https://www.genecards.org/cgi-bin/carddisp.pl?gene=GNRH1
PLIN1	Perilipin 1	Protein Coding	O60240	51	GC15M089664	20.4565238952637	https://www.genecards.org/cgi-bin/carddisp.pl?gene=PLIN1
DCN	Decorin	Protein Coding	P07585	51	GC12M091140	20.4561614990234	https://www.genecards.org/cgi-bin/carddisp.pl?gene=DCN
TIMP3	TIMP Metallopeptidase Inhibitor 3	Protein Coding	P35625	47	GC22P056519	20.442346572876	https://www.genecards.org/cgi-bin/carddisp.pl?gene=TIMP3
IGF2BP2	Insulin Like Growth Factor 2 MRNA Binding Protein 2	Protein Coding	Q9Y6M1	48	GC03M185643	20.441614151001	https://www.genecards.org/cgi-bin/carddisp.pl?gene=IGF2BP2
MIR494	MicroRNA 494	RNA Gene		18	GC14P113612	20.4397659301758	https://www.genecards.org/cgi-bin/carddisp.pl?gene=MIR494
STARD4	StAR Related Lipid Transfer Domain Containing 4	Protein Coding	Q96DR4	41	GC05M111496	20.4190711975098	https://www.genecards.org/cgi-bin/carddisp.pl?gene=STARD4
TREX1	Three Prime Repair Exonuclease 1	Protein Coding	Q9NSU2	46	GC03P053887	20.4152641296387	https://www.genecards.org/cgi-bin/carddisp.pl?gene=TREX1
FOXM1	Forkhead Box M1	Protein Coding	Q08050	48	GC12M002857	20.4149112701416	https://www.genecards.org/cgi-bin/carddisp.pl?gene=FOXM1
MT-CO1	Mitochondrially Encoded Cytochrome C Oxidase I	Protein Coding	P00395	36	GCMTP005906	20.4128074645996	https://www.genecards.org/cgi-bin/carddisp.pl?gene=MT-CO1
ARPC2	Actin Related Protein 2/3 Complex Subunit 2	Protein Coding	O15144	47	GC02P218217	20.4118995666504	https://www.genecards.org/cgi-bin/carddisp.pl?gene=ARPC2
AKAP9	A-Kinase Anchoring Protein 9	Protein Coding	Q99996	46	GC07P091940	20.4094905853271	https://www.genecards.org/cgi-bin/carddisp.pl?gene=AKAP9
CALM2	Calmodulin 2	Protein Coding	P0DP24	49	GC02M047160	20.3758888244629	https://www.genecards.org/cgi-bin/carddisp.pl?gene=CALM2
SST	Somatostatin	Protein Coding	P61278	45	GC03M187668	20.3635902404785	https://www.genecards.org/cgi-bin/carddisp.pl?gene=SST
SLC19A1	Solute Carrier Family 19 Member 1	Protein Coding	P41440	50	GC21M045493	20.3448867797852	https://www.genecards.org/cgi-bin/carddisp.pl?gene=SLC19A1
FH	Fumarate Hydratase	Protein Coding	P07954	51	GC01M241499	20.3444404602051	https://www.genecards.org/cgi-bin/carddisp.pl?gene=FH
IRS2	Insulin Receptor Substrate 2	Protein Coding	Q9Y4H2	48	GC13M109752	20.3397235870361	https://www.genecards.org/cgi-bin/carddisp.pl?gene=IRS2
USP9X	Ubiquitin Specific Peptidase 9 X-Linked	Protein Coding	Q93008	52	GC0XP041085	20.3276882171631	https://www.genecards.org/cgi-bin/carddisp.pl?gene=USP9X
KCNJ2	Potassium Inwardly Rectifying Channel Subfamily J Member 2	Protein Coding	P63252	52	GC17P070168	20.3275814056396	https://www.genecards.org/cgi-bin/carddisp.pl?gene=KCNJ2
ABCC2	ATP Binding Cassette Subfamily C Member 2	Protein Coding	Q92887	52	GC10P099782	20.3251800537109	https://www.genecards.org/cgi-bin/carddisp.pl?gene=ABCC2
MOGS	Mannosyl-Oligosaccharide Glucosidase	Protein Coding	Q13724	47	GC02M074461	20.3229198455811	https://www.genecards.org/cgi-bin/carddisp.pl?gene=MOGS
BICD2	BICD Cargo Adaptor 2	Protein Coding	Q8TD16	45	GC09M092711	20.3152542114258	https://www.genecards.org/cgi-bin/carddisp.pl?gene=BICD2
CD40LG	CD40 Ligand	Protein Coding	P29965	54	GC0XP136649	20.3077583312988	https://www.genecards.org/cgi-bin/carddisp.pl?gene=CD40LG
MX1	MX Dynamin Like GTPase 1	Protein Coding	P20591	45	GC21P041420	20.3051166534424	https://www.genecards.org/cgi-bin/carddisp.pl?gene=MX1
CDC73	Cell Division Cycle 73	Protein Coding	Q6P1J9	50	GC01P193121	20.3019638061523	https://www.genecards.org/cgi-bin/carddisp.pl?gene=CDC73
SNHG5	Small Nucleolar RNA Host Gene 5	RNA Gene		22	GC06M085650	20.2958927154541	https://www.genecards.org/cgi-bin/carddisp.pl?gene=SNHG5
MMP14	Matrix Metallopeptidase 14	Protein Coding	P50281	55	GC14P040147	20.285270690918	https://www.genecards.org/cgi-bin/carddisp.pl?gene=MMP14
TFAM	Transcription Factor A, Mitochondrial	Protein Coding	Q00059	48	GC10P058385	20.2770690917969	https://www.genecards.org/cgi-bin/carddisp.pl?gene=TFAM
CDH2	Cadherin 2	Protein Coding	P19022	55	GC18M031138	20.2731227874756	https://www.genecards.org/cgi-bin/carddisp.pl?gene=CDH2
SURF1	SURF1 Cytochrome C Oxidase Assembly Factor	Protein Coding	Q15526	46	GC09M133351	20.2704124450684	https://www.genecards.org/cgi-bin/carddisp.pl?gene=SURF1
GAA	Alpha Glucosidase	Protein Coding	P10253	53	GC17P080101	20.2676963806152	https://www.genecards.org/cgi-bin/carddisp.pl?gene=GAA
ACTR1A	Actin Related Protein 1A	Protein Coding	P61163	42	GC10M102479	20.2667045593262	https://www.genecards.org/cgi-bin/carddisp.pl?gene=ACTR1A
TUG1	Taurine Up-Regulated 1	Protein Coding	A0A6I8PU40	24	GC22P030969	20.247200012207	https://www.genecards.org/cgi-bin/carddisp.pl?gene=TUG1
S100A8	S100 Calcium Binding Protein A8	Protein Coding	P05109	46	GC01M157633	20.2311611175537	https://www.genecards.org/cgi-bin/carddisp.pl?gene=S100A8
TMED2	Transmembrane P24 Trafficking Protein 2	Protein Coding	Q15363	42	GC12P123584	20.2202911376953	https://www.genecards.org/cgi-bin/carddisp.pl?gene=TMED2
MATR3	Matrin 3	Protein Coding	P43243	46	GC05P139274	20.2054500579834	https://www.genecards.org/cgi-bin/carddisp.pl?gene=MATR3
PSMB8	Proteasome 20S Subunit Beta 8	Protein Coding	P28062	54	GC06M032840	20.1822967529297	https://www.genecards.org/cgi-bin/carddisp.pl?gene=PSMB8
PAX4	Paired Box 4	Protein Coding	O43316	45	GC07M127610	20.1777191162109	https://www.genecards.org/cgi-bin/carddisp.pl?gene=PAX4
CDK9	Cyclin Dependent Kinase 9	Protein Coding	P50750	50	GC09P130694	20.1741104125977	https://www.genecards.org/cgi-bin/carddisp.pl?gene=CDK9
ASXL1	ASXL Transcriptional Regulator 1	Protein Coding	Q8IXJ9	47	GC20P035983	20.1645679473877	https://www.genecards.org/cgi-bin/carddisp.pl?gene=ASXL1
PPP1R3A	Protein Phosphatase 1 Regulatory Subunit 3A	Protein Coding	Q16821	46	GC07M113876	20.1485786437988	https://www.genecards.org/cgi-bin/carddisp.pl?gene=PPP1R3A
IL2RA	Interleukin 2 Receptor Subunit Alpha	Protein Coding	P01589	54	GC10M006010	20.1466178894043	https://www.genecards.org/cgi-bin/carddisp.pl?gene=IL2RA
NUP98	Nucleoporin 98 And 96 Precursor	Protein Coding	P52948	49	GC11M003671	20.1370811462402	https://www.genecards.org/cgi-bin/carddisp.pl?gene=NUP98
TRAF6	TNF Receptor Associated Factor 6	Protein Coding	Q9Y4K3	51	GC11M036467	20.1303577423096	https://www.genecards.org/cgi-bin/carddisp.pl?gene=TRAF6
NPHS2	NPHS2 Stomatin Family Member, Podocin	Protein Coding	Q9NP85	46	GC01M179554	20.1136856079102	https://www.genecards.org/cgi-bin/carddisp.pl?gene=NPHS2
ATG4D	Autophagy Related 4D Cysteine Peptidase	Protein Coding	Q86TL0	41	GC19P010543	20.1060237884521	https://www.genecards.org/cgi-bin/carddisp.pl?gene=ATG4D
RTN3	Reticulon 3	Protein Coding	O95197	45	GC11P064698	20.0999279022217	https://www.genecards.org/cgi-bin/carddisp.pl?gene=RTN3
PMM2	Phosphomannomutase 2	Protein Coding	O15305	51	GC16P008788	20.0991401672363	https://www.genecards.org/cgi-bin/carddisp.pl?gene=PMM2
ALDH3A2	Aldehyde Dehydrogenase 3 Family Member A2	Protein Coding	P51648	50	GC17P019648	20.0988464355469	https://www.genecards.org/cgi-bin/carddisp.pl?gene=ALDH3A2
KCNB1	Potassium Voltage-Gated Channel Subfamily B Member 1	Protein Coding	Q14721	51	GC20M049293	20.0955181121826	https://www.genecards.org/cgi-bin/carddisp.pl?gene=KCNB1
EEF1A1	Eukaryotic Translation Elongation Factor 1 Alpha 1	Protein Coding	P68104	48	GC06M084551	20.0944309234619	https://www.genecards.org/cgi-bin/carddisp.pl?gene=EEF1A1
MT-TP	Mitochondrially Encoded TRNA-Pro (CCN)	RNA Gene		11	GCMTM015957	20.09104347229	https://www.genecards.org/cgi-bin/carddisp.pl?gene=MT-TP
MTMR9	Myotubularin Related Protein 9	Protein Coding	Q96QG7	42	GC08P011284	20.0902214050293	https://www.genecards.org/cgi-bin/carddisp.pl?gene=MTMR9
AVPR2	Arginine Vasopressin Receptor 2	Protein Coding	P30518	50	GC0XP153902	20.0877532958984	https://www.genecards.org/cgi-bin/carddisp.pl?gene=AVPR2
GLUD1	Glutamate Dehydrogenase 1	Protein Coding	P00367	54	GC10M087050	20.0852870941162	https://www.genecards.org/cgi-bin/carddisp.pl?gene=GLUD1
MIR29C	MicroRNA 29c	RNA Gene		19	GC01M207823	20.0758285522461	https://www.genecards.org/cgi-bin/carddisp.pl?gene=MIR29C
ELAVL1	ELAV Like RNA Binding Protein 1	Protein Coding	Q15717	45	GC19M007958	20.0718994140625	https://www.genecards.org/cgi-bin/carddisp.pl?gene=ELAVL1
KCND3	Potassium Voltage-Gated Channel Subfamily D Member 3	Protein Coding	Q9UK17	51	GC01M111770	20.0711097717285	https://www.genecards.org/cgi-bin/carddisp.pl?gene=KCND3
ATG9B	Autophagy Related 9B	Protein Coding	Q674R7	40	GC07M151012	20.0705413818359	https://www.genecards.org/cgi-bin/carddisp.pl?gene=ATG9B
CD14	CD14 Molecule	Protein Coding	P08571	51	GC05M140631	20.0688953399658	https://www.genecards.org/cgi-bin/carddisp.pl?gene=CD14
MIR93	MicroRNA 93	RNA Gene		22	GC07M104208	20.0662612915039	https://www.genecards.org/cgi-bin/carddisp.pl?gene=MIR93
IL3	Interleukin 3	Protein Coding	P08700	49	GC05P132060	20.0660800933838	https://www.genecards.org/cgi-bin/carddisp.pl?gene=IL3
CBY1	Chibby Family Member 1, Beta Catenin Antagonist	Protein Coding	Q9Y3M2	44	GC22P038656	20.0649185180664	https://www.genecards.org/cgi-bin/carddisp.pl?gene=CBY1
DKK1	Dickkopf WNT Signaling Pathway Inhibitor 1	Protein Coding	O94907	48	GC10P052314	20.0597286224365	https://www.genecards.org/cgi-bin/carddisp.pl?gene=DKK1
MIR195	MicroRNA 195	RNA Gene		20	GC17M014367	20.0430545806885	https://www.genecards.org/cgi-bin/carddisp.pl?gene=MIR195
DRD1	Dopamine Receptor D1	Protein Coding	P21728	48	GC05M175440	20.0249633789063	https://www.genecards.org/cgi-bin/carddisp.pl?gene=DRD1
SLC12A2	Solute Carrier Family 12 Member 2	Protein Coding	P55011	53	GC05P128083	20.022876739502	https://www.genecards.org/cgi-bin/carddisp.pl?gene=SLC12A2
JPH2	Junctophilin 2	Protein Coding	Q9BR39	46	GC20M044111	20.0209884643555	https://www.genecards.org/cgi-bin/carddisp.pl?gene=JPH2
AGO2	Argonaute RISC Catalytic Component 2	Protein Coding	Q9UKV8	48	GC08M140522	20.0198059082031	https://www.genecards.org/cgi-bin/carddisp.pl?gene=AGO2
MIR143	MicroRNA 143	RNA Gene		25	GC05P149470	20.0180473327637	https://www.genecards.org/cgi-bin/carddisp.pl?gene=MIR143
NLRP1	NLR Family Pyrin Domain Containing 1	Protein Coding	Q9C000	47	GC17M005499	20.0168323516846	https://www.genecards.org/cgi-bin/carddisp.pl?gene=NLRP1
H2AC18	H2A Clustered Histone 18	Protein Coding	Q6FI13	33	GC01M157473	20.0134544372559	https://www.genecards.org/cgi-bin/carddisp.pl?gene=H2AC18
LMAN2	Lectin, Mannose Binding 2	Protein Coding	Q12907	45	GC05M178737	19.9990921020508	https://www.genecards.org/cgi-bin/carddisp.pl?gene=LMAN2
GNAO1	G Protein Subunit Alpha O1	Protein Coding	P09471	50	GC16P059413	19.9938011169434	https://www.genecards.org/cgi-bin/carddisp.pl?gene=GNAO1
MAP2K4	Mitogen-Activated Protein Kinase Kinase 4	Protein Coding	P45985	52	GC17P012020	19.9891796112061	https://www.genecards.org/cgi-bin/carddisp.pl?gene=MAP2K4
RAB6A	RAB6A, Member RAS Oncogene Family	Protein Coding	P20340	45	GC11M113828	19.9790382385254	https://www.genecards.org/cgi-bin/carddisp.pl?gene=RAB6A
MAOB	Monoamine Oxidase B	Protein Coding	P27338	48	GC0XM043766	19.9673175811768	https://www.genecards.org/cgi-bin/carddisp.pl?gene=MAOB
U2AF1	U2 Small Nuclear RNA Auxiliary Factor 1	Protein Coding	Q01081	47	GC21M043092	19.9613590240479	https://www.genecards.org/cgi-bin/carddisp.pl?gene=U2AF1
RELN	Reelin	Protein Coding	P78509	48	GC07M103471	19.9607315063477	https://www.genecards.org/cgi-bin/carddisp.pl?gene=RELN
ENSG00000275307		RNA Gene		8	GC22P056442	19.9575462341309	https://www.genecards.org/cgi-bin/carddisp.pl?gene=ENSG00000275307
ENSG00000276965		RNA Gene		8	GC22P056441	19.9575462341309	https://www.genecards.org/cgi-bin/carddisp.pl?gene=ENSG00000276965
PRDX5	Peroxiredoxin 5	Protein Coding	P30044	47	GC11P064831	19.9560298919678	https://www.genecards.org/cgi-bin/carddisp.pl?gene=PRDX5
RNF139	Ring Finger Protein 139	Protein Coding	Q8WU17	44	GC08P124474	19.9556446075439	https://www.genecards.org/cgi-bin/carddisp.pl?gene=RNF139
MEF2A	Myocyte Enhancer Factor 2A	Protein Coding	Q02078	50	GC15P099565	19.9508438110352	https://www.genecards.org/cgi-bin/carddisp.pl?gene=MEF2A
FZR1	Fizzy And Cell Division Cycle 20 Related 1	Protein Coding	Q9UM11	48	GC19P003506	19.9392147064209	https://www.genecards.org/cgi-bin/carddisp.pl?gene=FZR1
BLM	BLM RecQ Like Helicase	Protein Coding	P54132	53	GC15P090717	19.9320621490479	https://www.genecards.org/cgi-bin/carddisp.pl?gene=BLM
DANCR	Differentiation Antagonizing Non-Protein Coding RNA	RNA Gene	P0C864	24	GC04P052712	19.9319820404053	https://www.genecards.org/cgi-bin/carddisp.pl?gene=DANCR
OSBPL8	Oxysterol Binding Protein Like 8	Protein Coding	Q9BZF1	41	GC12M076354	19.9287548065186	https://www.genecards.org/cgi-bin/carddisp.pl?gene=OSBPL8
HGF	Hepatocyte Growth Factor	Protein Coding	P14210	55	GC07M081699	19.922966003418	https://www.genecards.org/cgi-bin/carddisp.pl?gene=HGF
SYNGAP1	Synaptic Ras GTPase Activating Protein 1	Protein Coding	Q96PV0	51	GC06P112091	19.9059391021729	https://www.genecards.org/cgi-bin/carddisp.pl?gene=SYNGAP1
CCAT1	Colon Cancer Associated Transcript 1	RNA Gene		16	GC08M127207	19.88307762146	https://www.genecards.org/cgi-bin/carddisp.pl?gene=CCAT1
HJV	Hemojuvelin BMP Co-Receptor	Protein Coding	Q6ZVN8	47	GC01M157196	19.8705940246582	https://www.genecards.org/cgi-bin/carddisp.pl?gene=HJV
NOTCH4	Notch Receptor 4	Protein Coding	Q99466	50	GC06M083984	19.868595123291	https://www.genecards.org/cgi-bin/carddisp.pl?gene=NOTCH4
BTRC	Beta-Transducin Repeat Containing E3 Ubiquitin Protein Ligase	Protein Coding	Q9Y297	49	GC10P101354	19.8672580718994	https://www.genecards.org/cgi-bin/carddisp.pl?gene=BTRC
XRCC5	X-Ray Repair Cross Complementing 5	Protein Coding	P13010	48	GC02P216107	19.8541221618652	https://www.genecards.org/cgi-bin/carddisp.pl?gene=XRCC5
ARL6IP1	ADP Ribosylation Factor Like GTPase 6 Interacting Protein 1	Protein Coding	Q15041	43	GC16M019829	19.8517532348633	https://www.genecards.org/cgi-bin/carddisp.pl?gene=ARL6IP1
LGALS3	Galectin 3	Protein Coding	P17931	49	GC14P055124	19.8505039215088	https://www.genecards.org/cgi-bin/carddisp.pl?gene=LGALS3
MIR100HG	Mir-100-Let-7a-2-Mir-125b-1 Cluster Host Gene	RNA Gene		20	GC11M122029	19.84499168396	https://www.genecards.org/cgi-bin/carddisp.pl?gene=MIR100HG
RAB7A	RAB7A, Member RAS Oncogene Family	Protein Coding	P51149	53	GC03P136791	19.8301124572754	https://www.genecards.org/cgi-bin/carddisp.pl?gene=RAB7A
KCNMA1	Potassium Calcium-Activated Channel Subfamily M Alpha 1	Protein Coding	Q12791	52	GC10M076869	19.8026905059814	https://www.genecards.org/cgi-bin/carddisp.pl?gene=KCNMA1
EMC1	ER Membrane Protein Complex Subunit 1	Protein Coding	Q8N766	42	GC01M019215	19.7989845275879	https://www.genecards.org/cgi-bin/carddisp.pl?gene=EMC1
MIR122	MicroRNA 122	RNA Gene		22	GC18P058451	19.7959728240967	https://www.genecards.org/cgi-bin/carddisp.pl?gene=MIR122
NR1H3	Nuclear Receptor Subfamily 1 Group H Member 3	Protein Coding	Q13133	50	GC11P047248	19.7877464294434	https://www.genecards.org/cgi-bin/carddisp.pl?gene=NR1H3
HEXA	Hexosaminidase Subunit Alpha	Protein Coding	P06865	51	GC15M072340	19.781608581543	https://www.genecards.org/cgi-bin/carddisp.pl?gene=HEXA
F3	Coagulation Factor III, Tissue Factor	Protein Coding	P13726	50	GC01M094743	19.7785053253174	https://www.genecards.org/cgi-bin/carddisp.pl?gene=F3
GTF2I	General Transcription Factor IIi	Protein Coding	P78347	44	GC07P081239	19.7771530151367	https://www.genecards.org/cgi-bin/carddisp.pl?gene=GTF2I
PRKCB	Protein Kinase C Beta	Protein Coding	P05771	52	GC16P053182	19.7740573883057	https://www.genecards.org/cgi-bin/carddisp.pl?gene=PRKCB
GABRA1	Gamma-Aminobutyric Acid Type A Receptor Subunit Alpha1	Protein Coding	P14867	51	GC05P161847	19.7550354003906	https://www.genecards.org/cgi-bin/carddisp.pl?gene=GABRA1
STAR	Steroidogenic Acute Regulatory Protein	Protein Coding	P49675	48	GC08M038179	19.7526512145996	https://www.genecards.org/cgi-bin/carddisp.pl?gene=STAR
ATP1A1	ATPase Na+/K+ Transporting Subunit Alpha 1	Protein Coding	P05023	54	GC01P116372	19.7315425872803	https://www.genecards.org/cgi-bin/carddisp.pl?gene=ATP1A1
SYK	Spleen Associated Tyrosine Kinase	Protein Coding	P43405	54	GC09P095977	19.7236328125	https://www.genecards.org/cgi-bin/carddisp.pl?gene=SYK
PDHA1	Pyruvate Dehydrogenase E1 Subunit Alpha 1	Protein Coding	P08559	51	GC0XP019343	19.7156963348389	https://www.genecards.org/cgi-bin/carddisp.pl?gene=PDHA1
IL5	Interleukin 5	Protein Coding	P05113	49	GC05M132541	19.7141723632813	https://www.genecards.org/cgi-bin/carddisp.pl?gene=IL5
PTPN22	Protein Tyrosine Phosphatase Non-Receptor Type 22	Protein Coding	Q9Y2R2	51	GC01M113813	19.7028751373291	https://www.genecards.org/cgi-bin/carddisp.pl?gene=PTPN22
CNTNAP2	Contactin Associated Protein 2	Protein Coding	Q9UHC6	50	GC07P146116	19.6823348999023	https://www.genecards.org/cgi-bin/carddisp.pl?gene=CNTNAP2
BNIP1	BCL2 Interacting Protein 1	Protein Coding	Q12981	41	GC05P173144	19.6732540130615	https://www.genecards.org/cgi-bin/carddisp.pl?gene=BNIP1
ADA	Adenosine Deaminase	Protein Coding	P00813	55	GC20M044620	19.6683597564697	https://www.genecards.org/cgi-bin/carddisp.pl?gene=ADA
WAS	WASP Actin Nucleation Promoting Factor	Protein Coding	P42768	52	GC0XP048676	19.6565170288086	https://www.genecards.org/cgi-bin/carddisp.pl?gene=WAS
KLK6	Kallikrein Related Peptidase 6	Protein Coding	Q92876	48	GC19M050958	19.6434020996094	https://www.genecards.org/cgi-bin/carddisp.pl?gene=KLK6
LONP1	Lon Peptidase 1, Mitochondrial	Protein Coding	P36776	50	GC19M005691	19.634464263916	https://www.genecards.org/cgi-bin/carddisp.pl?gene=LONP1
DAG1	Dystroglycan 1	Protein Coding	Q14118	50	GC03P053919	19.6342353820801	https://www.genecards.org/cgi-bin/carddisp.pl?gene=DAG1
UBE3A	Ubiquitin Protein Ligase E3A	Protein Coding	Q05086	51	GC15M025333	19.6042518615723	https://www.genecards.org/cgi-bin/carddisp.pl?gene=UBE3A
BMPR2	Bone Morphogenetic Protein Receptor Type 2	Protein Coding	Q13873	54	GC02P202376	19.5906753540039	https://www.genecards.org/cgi-bin/carddisp.pl?gene=BMPR2
ADAMTS13	ADAM Metallopeptidase With Thrombospondin Type 1 Motif 13	Protein Coding	Q76LX8	52	GC09P133414	19.5882148742676	https://www.genecards.org/cgi-bin/carddisp.pl?gene=ADAMTS13
MIR199A1	MicroRNA 199a-1	RNA Gene		20	GC19M010817	19.5868740081787	https://www.genecards.org/cgi-bin/carddisp.pl?gene=MIR199A1
EDNRA	Endothelin Receptor Type A	Protein Coding	P25101	53	GC04P147480	19.5858402252197	https://www.genecards.org/cgi-bin/carddisp.pl?gene=EDNRA
AP3S1	Adaptor Related Protein Complex 3 Subunit Sigma 1	Protein Coding	Q92572	44	GC05P115841	19.5798969268799	https://www.genecards.org/cgi-bin/carddisp.pl?gene=AP3S1
UBE2J1	Ubiquitin Conjugating Enzyme E2 J1	Protein Coding	Q9Y385	46	GC06M089326	19.5792503356934	https://www.genecards.org/cgi-bin/carddisp.pl?gene=UBE2J1
TSHR	Thyroid Stimulating Hormone Receptor	Protein Coding	P16473	52	GC14P080954	19.5791110992432	https://www.genecards.org/cgi-bin/carddisp.pl?gene=TSHR
ACP1	Acid Phosphatase 1	Protein Coding	P24666	48	GC02P000541	19.5765075683594	https://www.genecards.org/cgi-bin/carddisp.pl?gene=ACP1
CHM	CHM Rab Escort Protein	Protein Coding	P24386	46	GC0XM085861	19.5658798217773	https://www.genecards.org/cgi-bin/carddisp.pl?gene=CHM
SPARC	Secreted Protein Acidic And Cysteine Rich	Protein Coding	P09486	53	GC05M151661	19.561544418335	https://www.genecards.org/cgi-bin/carddisp.pl?gene=SPARC
CASP10	Caspase 10	Protein Coding	Q92851	52	GC02P201182	19.5467739105225	https://www.genecards.org/cgi-bin/carddisp.pl?gene=CASP10
ARNT	Aryl Hydrocarbon Receptor Nuclear Translocator	Protein Coding	P27540	50	GC01M150809	19.5435409545898	https://www.genecards.org/cgi-bin/carddisp.pl?gene=ARNT
HBG2	Hemoglobin Subunit Gamma 2	Protein Coding	P69892	45	GC11M009156	19.5296936035156	https://www.genecards.org/cgi-bin/carddisp.pl?gene=HBG2
TOR1AIP2	Torsin 1A Interacting Protein 2	Protein Coding	Q9H496	39	GC01M184959	19.5292778015137	https://www.genecards.org/cgi-bin/carddisp.pl?gene=TOR1AIP2
CYP2C8	Cytochrome P450 Family 2 Subfamily C Member 8	Protein Coding	P10632	50	GC10M095038	19.5236434936523	https://www.genecards.org/cgi-bin/carddisp.pl?gene=CYP2C8
JUP	Junction Plakoglobin	Protein Coding	P14923	53	GC17M041754	19.5155792236328	https://www.genecards.org/cgi-bin/carddisp.pl?gene=JUP
TEX264	Testis Expressed 264, ER-Phagy Receptor	Protein Coding	Q9Y6I9	39	GC03P053997	19.5037212371826	https://www.genecards.org/cgi-bin/carddisp.pl?gene=TEX264
AKR1B1	Aldo-Keto Reductase Family 1 Member B	Protein Coding	P15121	51	GC07M134442	19.4914588928223	https://www.genecards.org/cgi-bin/carddisp.pl?gene=AKR1B1
UGT1A7	UDP Glucuronosyltransferase Family 1 Member A7	Protein Coding	Q9HAW7	44	GC02P233681	19.4838829040527	https://www.genecards.org/cgi-bin/carddisp.pl?gene=UGT1A7
MYLK	Myosin Light Chain Kinase	Protein Coding	Q15746	55	GC03M123610	19.4615650177002	https://www.genecards.org/cgi-bin/carddisp.pl?gene=MYLK
LGI1	Leucine Rich Glioma Inactivated 1	Protein Coding	O95970	48	GC10P093757	19.4576721191406	https://www.genecards.org/cgi-bin/carddisp.pl?gene=LGI1
RDH12	Retinol Dehydrogenase 12	Protein Coding	Q96NR8	49	GC14P067701	19.4544086456299	https://www.genecards.org/cgi-bin/carddisp.pl?gene=RDH12
NR4A1	Nuclear Receptor Subfamily 4 Group A Member 1	Protein Coding	P22736	51	GC12P052022	19.4537410736084	https://www.genecards.org/cgi-bin/carddisp.pl?gene=NR4A1
SELENOK	Selenoprotein K	Protein Coding	Q9Y6D0	34	GC03M053884	19.4509563446045	https://www.genecards.org/cgi-bin/carddisp.pl?gene=SELENOK
SYCP3	Synaptonemal Complex Protein 3	Protein Coding	Q8IZU3	46	GC12M101728	19.4492435455322	https://www.genecards.org/cgi-bin/carddisp.pl?gene=SYCP3
DAXX	Death Domain Associated Protein	Protein Coding	Q9UER7	48	GC06M033318	19.4409942626953	https://www.genecards.org/cgi-bin/carddisp.pl?gene=DAXX
TRIM28	Tripartite Motif Containing 28	Protein Coding	Q13263	49	GC19P058544	19.4406795501709	https://www.genecards.org/cgi-bin/carddisp.pl?gene=TRIM28
MTDH	Metadherin	Protein Coding	Q86UE4	44	GC08P097644	19.4324398040771	https://www.genecards.org/cgi-bin/carddisp.pl?gene=MTDH
SOD3	Superoxide Dismutase 3	Protein Coding	P08294	47	GC04P024798	19.430477142334	https://www.genecards.org/cgi-bin/carddisp.pl?gene=SOD3
GABARAPL2	GABA Type A Receptor Associated Protein Like 2	Protein Coding	P60520	46	GC16P075566	19.4277648925781	https://www.genecards.org/cgi-bin/carddisp.pl?gene=GABARAPL2
DIAPH3	Diaphanous Related Formin 3	Protein Coding	Q9NSV4	48	GC13M059665	19.4185333251953	https://www.genecards.org/cgi-bin/carddisp.pl?gene=DIAPH3
HDAC3	Histone Deacetylase 3	Protein Coding	O15379	53	GC05M141620	19.4172096252441	https://www.genecards.org/cgi-bin/carddisp.pl?gene=HDAC3
AP4E1	Adaptor Related Protein Complex 4 Subunit Epsilon 1	Protein Coding	Q9UPM8	40	GC15P057533	19.4029636383057	https://www.genecards.org/cgi-bin/carddisp.pl?gene=AP4E1
AP2A1	Adaptor Related Protein Complex 2 Subunit Alpha 1	Protein Coding	O95782	45	GC19P089942	19.392463684082	https://www.genecards.org/cgi-bin/carddisp.pl?gene=AP2A1
C4A	Complement C4A (Rodgers Blood Group)	Protein Coding	P0C0L4	47	GC06P112023	19.3900146484375	https://www.genecards.org/cgi-bin/carddisp.pl?gene=C4A
FREM2	FRAS1 Related Extracellular Matrix 2	Protein Coding	Q5SZK8	42	GC13P038687	19.3899116516113	https://www.genecards.org/cgi-bin/carddisp.pl?gene=FREM2
SDHC	Succinate Dehydrogenase Complex Subunit C	Protein Coding	Q99643	47	GC01P161314	19.3838386535645	https://www.genecards.org/cgi-bin/carddisp.pl?gene=SDHC
SGCB	Sarcoglycan Beta	Protein Coding	Q16585	44	GC04M052019	19.3801975250244	https://www.genecards.org/cgi-bin/carddisp.pl?gene=SGCB
SNTA1	Syntrophin Alpha 1	Protein Coding	Q13424	50	GC20M033407	19.3788967132568	https://www.genecards.org/cgi-bin/carddisp.pl?gene=SNTA1
PHEX	Phosphate Regulating Endopeptidase X-Linked	Protein Coding	P78562	47	GC0XP022032	19.3755226135254	https://www.genecards.org/cgi-bin/carddisp.pl?gene=PHEX
CSTB	Cystatin B	Protein Coding	P04080	51	GC21M043772	19.3651180267334	https://www.genecards.org/cgi-bin/carddisp.pl?gene=CSTB
SEC63	SEC63 Homolog, Protein Translocation Regulator	Protein Coding	Q9UGP8	48	GC06M107867	19.363468170166	https://www.genecards.org/cgi-bin/carddisp.pl?gene=SEC63
CPA1	Carboxypeptidase A1	Protein Coding	P15085	48	GC07P130380	19.3633804321289	https://www.genecards.org/cgi-bin/carddisp.pl?gene=CPA1
MAPKAPK2	MAPK Activated Protein Kinase 2	Protein Coding	P49137	51	GC01P206684	19.3613395690918	https://www.genecards.org/cgi-bin/carddisp.pl?gene=MAPKAPK2
SLC39A7	Solute Carrier Family 39 Member 7	Protein Coding	Q92504	47	GC06P033200	19.3512191772461	https://www.genecards.org/cgi-bin/carddisp.pl?gene=SLC39A7
EXT2	Exostosin Glycosyltransferase 2	Protein Coding	Q93063	49	GC11P044095	19.3473205566406	https://www.genecards.org/cgi-bin/carddisp.pl?gene=EXT2
TNXB	Tenascin XB	Protein Coding	P22105	47	GC06M083976	19.3297309875488	https://www.genecards.org/cgi-bin/carddisp.pl?gene=TNXB
DPAGT1	Dolichyl-Phosphate N-Acetylglucosaminephosphotransferase 1	Protein Coding	Q9H3H5	48	GC11M119434	19.326681137085	https://www.genecards.org/cgi-bin/carddisp.pl?gene=DPAGT1
ATRX	ATRX Chromatin Remodeler	Protein Coding	P46100	51	GC0XM077504	19.3223419189453	https://www.genecards.org/cgi-bin/carddisp.pl?gene=ATRX
SPG7	SPG7 Matrix AAA Peptidase Subunit, Paraplegin	Protein Coding	Q9UQ90	47	GC16P092247	19.3201293945313	https://www.genecards.org/cgi-bin/carddisp.pl?gene=SPG7
FAM20C	FAM20C Golgi Associated Secretory Pathway Kinase	Protein Coding	Q8IXL6	49	GC07P000192	19.3186130523682	https://www.genecards.org/cgi-bin/carddisp.pl?gene=FAM20C
RAB4B-EGLN2	RAB4B-EGLN2 Readthrough (NMD Candidate)	RNA Gene		16	GC19P040778	19.3075942993164	https://www.genecards.org/cgi-bin/carddisp.pl?gene=RAB4B-EGLN2
SLC2A2	Solute Carrier Family 2 Member 2	Protein Coding	P11168	53	GC03M170996	19.3058319091797	https://www.genecards.org/cgi-bin/carddisp.pl?gene=SLC2A2
GET4	Guided Entry Of Tail-Anchored Proteins Factor 4	Protein Coding	Q7L5D6	39	GC07P000876	19.305383682251	https://www.genecards.org/cgi-bin/carddisp.pl?gene=GET4
FGB	Fibrinogen Beta Chain	Protein Coding	P02675	51	GC04P154625	19.3008804321289	https://www.genecards.org/cgi-bin/carddisp.pl?gene=FGB
NPHS1	NPHS1 Adhesion Molecule, Nephrin	Protein Coding	O60500	51	GC19M035825	19.2940063476563	https://www.genecards.org/cgi-bin/carddisp.pl?gene=NPHS1
UGT1A10	UDP Glucuronosyltransferase Family 1 Member A10	Protein Coding	Q9HAW8	46	GC02P233636	19.2852020263672	https://www.genecards.org/cgi-bin/carddisp.pl?gene=UGT1A10
CYP11B2	Cytochrome P450 Family 11 Subfamily B Member 2	Protein Coding	P19099	51	GC08M142910	19.2849903106689	https://www.genecards.org/cgi-bin/carddisp.pl?gene=CYP11B2
NRXN1	Neurexin 1	Protein Coding	Q9ULB1	52	GC02M049918	19.2828502655029	https://www.genecards.org/cgi-bin/carddisp.pl?gene=NRXN1
RNASEL	Ribonuclease L	Protein Coding	Q05823	48	GC01M182573	19.279806137085	https://www.genecards.org/cgi-bin/carddisp.pl?gene=RNASEL
UBB	Ubiquitin B	Protein Coding	P0CG47	48	GC17P016380	19.2753162384033	https://www.genecards.org/cgi-bin/carddisp.pl?gene=UBB
IFIH1	Interferon Induced With Helicase C Domain 1	Protein Coding	Q9BYX4	52	GC02M162267	19.2647094726563	https://www.genecards.org/cgi-bin/carddisp.pl?gene=IFIH1
MC1R	Melanocortin 1 Receptor	Protein Coding	Q01726	51	GC16P089912	19.2580947875977	https://www.genecards.org/cgi-bin/carddisp.pl?gene=MC1R
CERT1	Ceramide Transporter 1	Protein Coding	Q9Y5P4	45	GC05M075356	19.2573566436768	https://www.genecards.org/cgi-bin/carddisp.pl?gene=CERT1
SCP2	Sterol Carrier Protein 2	Protein Coding	P22307	50	GC01P052927	19.25315284729	https://www.genecards.org/cgi-bin/carddisp.pl?gene=SCP2
RRAS	RAS Related	Protein Coding	P10301	46	GC19M049635	19.2493858337402	https://www.genecards.org/cgi-bin/carddisp.pl?gene=RRAS
F10	Coagulation Factor X	Protein Coding	P00742	54	GC13P113122	19.2421951293945	https://www.genecards.org/cgi-bin/carddisp.pl?gene=F10
ESYT1	Extended Synaptotagmin 1	Protein Coding	Q9BSJ8	42	GC12P058618	19.2205715179443	https://www.genecards.org/cgi-bin/carddisp.pl?gene=ESYT1
SEZ6L2	Seizure Related 6 Homolog Like 2	Protein Coding	Q6UXD5	43	GC16M041613	19.2199401855469	https://www.genecards.org/cgi-bin/carddisp.pl?gene=SEZ6L2
GAD2	Glutamate Decarboxylase 2	Protein Coding	Q05329	48	GC10P026216	19.2179508209229	https://www.genecards.org/cgi-bin/carddisp.pl?gene=GAD2
MIR193BHG	MIR193b-365a Host Gene	RNA Gene		15	GC16P052738	19.2104244232178	https://www.genecards.org/cgi-bin/carddisp.pl?gene=MIR193BHG
FGFR4	Fibroblast Growth Factor Receptor 4	Protein Coding	P22455	55	GC05P177086	19.2048263549805	https://www.genecards.org/cgi-bin/carddisp.pl?gene=FGFR4
ALG2	ALG2 Alpha-1,3/1,6-Mannosyltransferase	Protein Coding	Q9H553	46	GC09M099216	19.2041053771973	https://www.genecards.org/cgi-bin/carddisp.pl?gene=ALG2
MIR381	MicroRNA 381	RNA Gene		19	GC14P113600	19.1950149536133	https://www.genecards.org/cgi-bin/carddisp.pl?gene=MIR381
IL24	Interleukin 24	Protein Coding	Q13007	45	GC01P206897	19.1928634643555	https://www.genecards.org/cgi-bin/carddisp.pl?gene=IL24
DSC2	Desmocollin 2	Protein Coding	Q02487	50	GC18M031058	19.184455871582	https://www.genecards.org/cgi-bin/carddisp.pl?gene=DSC2
CCK	Cholecystokinin	Protein Coding	P06307	46	GC03M042274	19.1842727661133	https://www.genecards.org/cgi-bin/carddisp.pl?gene=CCK
DNAJB2	DnaJ Heat Shock Protein Family (Hsp40) Member B2	Protein Coding	P25686	47	GC02P219279	19.1835708618164	https://www.genecards.org/cgi-bin/carddisp.pl?gene=DNAJB2
TRAPPC2	Trafficking Protein Particle Complex Subunit 2	Protein Coding	P0DI81	43	GC0XM013712	19.1835441589355	https://www.genecards.org/cgi-bin/carddisp.pl?gene=TRAPPC2
ADAR	Adenosine Deaminase RNA Specific	Protein Coding	P55265	50	GC01M157726	19.1804847717285	https://www.genecards.org/cgi-bin/carddisp.pl?gene=ADAR
SOCS1	Suppressor Of Cytokine Signaling 1	Protein Coding	O15524	50	GC16M013683	19.1753578186035	https://www.genecards.org/cgi-bin/carddisp.pl?gene=SOCS1
FIG4	FIG4 Phosphoinositide 5-Phosphatase	Protein Coding	Q92562	48	GC06P113131	19.1739082336426	https://www.genecards.org/cgi-bin/carddisp.pl?gene=FIG4
COPA	COPI Coat Complex Subunit Alpha	Protein Coding	P53621	46	GC01M160288	19.1712322235107	https://www.genecards.org/cgi-bin/carddisp.pl?gene=COPA
SIRT6	Sirtuin 6	Protein Coding	Q8N6T7	49	GC19M004174	19.1628913879395	https://www.genecards.org/cgi-bin/carddisp.pl?gene=SIRT6
COL4A3	Collagen Type IV Alpha 3 Chain	Protein Coding	Q01955	50	GC02P227164	19.158540725708	https://www.genecards.org/cgi-bin/carddisp.pl?gene=COL4A3
FYN	FYN Proto-Oncogene, Src Family Tyrosine Kinase	Protein Coding	P06241	52	GC06M111660	19.1563282012939	https://www.genecards.org/cgi-bin/carddisp.pl?gene=FYN
G6PC3	Glucose-6-Phosphatase Catalytic Subunit 3	Protein Coding	Q9BUM1	45	GC17P044070	19.1537590026855	https://www.genecards.org/cgi-bin/carddisp.pl?gene=G6PC3
GNRHR	Gonadotropin Releasing Hormone Receptor	Protein Coding	P30968	51	GC04M067737	19.1500053405762	https://www.genecards.org/cgi-bin/carddisp.pl?gene=GNRHR
STAT5A	Signal Transducer And Activator Of Transcription 5A	Protein Coding	P42229	52	GC17P042287	19.1466331481934	https://www.genecards.org/cgi-bin/carddisp.pl?gene=STAT5A
ACHE	Acetylcholinesterase (Cartwright Blood Group)	Protein Coding	P22303	50	GC07M100889	19.1465740203857	https://www.genecards.org/cgi-bin/carddisp.pl?gene=ACHE
IFRD1	Interferon Related Developmental Regulator 1	Protein Coding	O00458	44	GC07P112422	19.1459674835205	https://www.genecards.org/cgi-bin/carddisp.pl?gene=IFRD1
TGM1	Transglutaminase 1	Protein Coding	P22735	50	GC14M024249	19.1379013061523	https://www.genecards.org/cgi-bin/carddisp.pl?gene=TGM1
RAB18	RAB18, Member RAS Oncogene Family	Protein Coding	Q9NP72	43	GC10P027504	19.1343231201172	https://www.genecards.org/cgi-bin/carddisp.pl?gene=RAB18
TPM1	Tropomyosin 1	Protein Coding	P09493	53	GC15P141633	19.1184635162354	https://www.genecards.org/cgi-bin/carddisp.pl?gene=TPM1
STIM2	Stromal Interaction Molecule 2	Protein Coding	Q9P246	44	GC04P026859	19.1169586181641	https://www.genecards.org/cgi-bin/carddisp.pl?gene=STIM2
PRDX3	Peroxiredoxin 3	Protein Coding	P30048	49	GC10M119167	19.1078300476074	https://www.genecards.org/cgi-bin/carddisp.pl?gene=PRDX3
KITLG	KIT Ligand	Protein Coding	P21583	51	GC12M088492	19.1057605743408	https://www.genecards.org/cgi-bin/carddisp.pl?gene=KITLG
INPP5K	Inositol Polyphosphate-5-Phosphatase K	Protein Coding	Q9BT40	46	GC17M001494	19.0948467254639	https://www.genecards.org/cgi-bin/carddisp.pl?gene=INPP5K
AP2B1	Adaptor Related Protein Complex 2 Subunit Beta 1	Protein Coding	P63010	46	GC17P035578	19.0940895080566	https://www.genecards.org/cgi-bin/carddisp.pl?gene=AP2B1
RAN	RAN, Member RAS Oncogene Family	Protein Coding	P62826	48	GC12P130874	19.091480255127	https://www.genecards.org/cgi-bin/carddisp.pl?gene=RAN
KLRK1	Killer Cell Lectin Like Receptor K1	Protein Coding	P26718	45	GC12M025973	19.0856513977051	https://www.genecards.org/cgi-bin/carddisp.pl?gene=KLRK1
HSD11B2	Hydroxysteroid 11-Beta Dehydrogenase 2	Protein Coding	P80365	49	GC16P067433	19.0789413452148	https://www.genecards.org/cgi-bin/carddisp.pl?gene=HSD11B2
SEC62	SEC62 Homolog, Preprotein Translocation Factor	Protein Coding	Q99442	41	GC03P169966	19.0771884918213	https://www.genecards.org/cgi-bin/carddisp.pl?gene=SEC62
RAB10	RAB10, Member RAS Oncogene Family	Protein Coding	P61026	46	GC02P026033	19.064811706543	https://www.genecards.org/cgi-bin/carddisp.pl?gene=RAB10
ATP1A2	ATPase Na+/K+ Transporting Subunit Alpha 2	Protein Coding	P50993	52	GC01P160115	19.0616493225098	https://www.genecards.org/cgi-bin/carddisp.pl?gene=ATP1A2
RPS6KA3	Ribosomal Protein S6 Kinase A3	Protein Coding	P51812	57	GC0XM020149	19.0580825805664	https://www.genecards.org/cgi-bin/carddisp.pl?gene=RPS6KA3
MUC5AC	Mucin 5AC, Oligomeric Mucus/Gel-Forming	Protein Coding	P98088	43	GC11P004491	19.0518493652344	https://www.genecards.org/cgi-bin/carddisp.pl?gene=MUC5AC
DLG4	Discs Large MAGUK Scaffold Protein 4	Protein Coding	P78352	52	GC17M014377	19.0399627685547	https://www.genecards.org/cgi-bin/carddisp.pl?gene=DLG4
KDM6A	Lysine Demethylase 6A	Protein Coding	O15550	52	GC0XP044873	19.0382442474365	https://www.genecards.org/cgi-bin/carddisp.pl?gene=KDM6A
MTMR6	Myotubularin Related Protein 6	Protein Coding	Q9Y217	44	GC13M025246	19.0321578979492	https://www.genecards.org/cgi-bin/carddisp.pl?gene=MTMR6
SLC35B1	Solute Carrier Family 35 Member B1	Protein Coding	P78383	39	GC17M049700	19.0294761657715	https://www.genecards.org/cgi-bin/carddisp.pl?gene=SLC35B1
APOC3	Apolipoprotein C3	Protein Coding	P02656	49	GC11P116829	19.0212135314941	https://www.genecards.org/cgi-bin/carddisp.pl?gene=APOC3
PPARD	Peroxisome Proliferator Activated Receptor Delta	Protein Coding	Q03181	50	GC06P112139	19.0155220031738	https://www.genecards.org/cgi-bin/carddisp.pl?gene=PPARD
PRKACA	Protein Kinase CAMP-Activated Catalytic Subunit Alpha	Protein Coding	P17612	56	GC19M015906	18.9822387695313	https://www.genecards.org/cgi-bin/carddisp.pl?gene=PRKACA
SCN1B	Sodium Voltage-Gated Channel Beta Subunit 1	Protein Coding	Q07699	50	GC19P035030	18.9772300720215	https://www.genecards.org/cgi-bin/carddisp.pl?gene=SCN1B
ZFAS1	ZNFX1 Antisense RNA 1	RNA Gene		21	GC20P049276	18.9641723632813	https://www.genecards.org/cgi-bin/carddisp.pl?gene=ZFAS1
ERCC4	ERCC Excision Repair 4, Endonuclease Catalytic Subunit	Protein Coding	Q92889	50	GC16P013920	18.9638061523438	https://www.genecards.org/cgi-bin/carddisp.pl?gene=ERCC4
MIR98	MicroRNA 98	RNA Gene		20	GC0XM053669	18.958309173584	https://www.genecards.org/cgi-bin/carddisp.pl?gene=MIR98
FASN	Fatty Acid Synthase	Protein Coding	P49327	53	GC17M082078	18.9565010070801	https://www.genecards.org/cgi-bin/carddisp.pl?gene=FASN
MIR106B	MicroRNA 106b	RNA Gene		22	GC07M104215	18.9485454559326	https://www.genecards.org/cgi-bin/carddisp.pl?gene=MIR106B
DAPK1	Death Associated Protein Kinase 1	Protein Coding	P53355	53	GC09P087497	18.934642791748	https://www.genecards.org/cgi-bin/carddisp.pl?gene=DAPK1
GPER1	G Protein-Coupled Estrogen Receptor 1	Protein Coding	Q99527	45	GC07P006353	18.9270210266113	https://www.genecards.org/cgi-bin/carddisp.pl?gene=GPER1
NSD1	Nuclear Receptor Binding SET Domain Protein 1	Protein Coding	Q96L73	48	GC05P179789	18.9153575897217	https://www.genecards.org/cgi-bin/carddisp.pl?gene=NSD1
H3-3A	H3.3 Histone A	Protein Coding	P84243	46	GC01P226062	18.9053611755371	https://www.genecards.org/cgi-bin/carddisp.pl?gene=H3-3A
PRDX4	Peroxiredoxin 4	Protein Coding	Q13162	46	GC0XP023665	18.9038677215576	https://www.genecards.org/cgi-bin/carddisp.pl?gene=PRDX4
MT-TS1	Mitochondrially Encoded TRNA-Ser (UCN) 1	RNA Gene		16	GCMTM007447	18.9037857055664	https://www.genecards.org/cgi-bin/carddisp.pl?gene=MT-TS1
SLC6A2	Solute Carrier Family 6 Member 2	Protein Coding	P23975	50	GC16P058908	18.8942413330078	https://www.genecards.org/cgi-bin/carddisp.pl?gene=SLC6A2
LPIN1	Lipin 1	Protein Coding	Q14693	51	GC02P011677	18.8930282592773	https://www.genecards.org/cgi-bin/carddisp.pl?gene=LPIN1
ANXA2	Annexin A2	Protein Coding	P07355	51	GC15M060347	18.8889503479004	https://www.genecards.org/cgi-bin/carddisp.pl?gene=ANXA2
HNRNPUL2-BSCL2	HNRNPUL2-BSCL2 Readthrough (NMD Candidate)	RNA Gene		17	GC11M113401	18.878360748291	https://www.genecards.org/cgi-bin/carddisp.pl?gene=HNRNPUL2-BSCL2
UCP3	Uncoupling Protein 3	Protein Coding	P55916	46	GC11M074000	18.8763122558594	https://www.genecards.org/cgi-bin/carddisp.pl?gene=UCP3
LOC126862902	BRD4-Independent Group 4 Enhancer GRCh37_chr19:38995830-38997029	Functional Element		3	GC19P091513	18.8706283569336	https://www.genecards.org/cgi-bin/carddisp.pl?gene=LOC126862902
TRIB3	Tribbles Pseudokinase 3	Protein Coding	Q96RU7	47	GC20P000361	18.8663902282715	https://www.genecards.org/cgi-bin/carddisp.pl?gene=TRIB3
JAG1	Jagged Canonical Notch Ligand 1	Protein Coding	P78504	54	GC20M010637	18.8614730834961	https://www.genecards.org/cgi-bin/carddisp.pl?gene=JAG1
ERBB3	Erb-B2 Receptor Tyrosine Kinase 3	Protein Coding	P21860	58	GC12P058609	18.8613872528076	https://www.genecards.org/cgi-bin/carddisp.pl?gene=ERBB3
SATB2	SATB Homeobox 2	Protein Coding	Q9UPW6	49	GC02M199269	18.8508987426758	https://www.genecards.org/cgi-bin/carddisp.pl?gene=SATB2
RPN2	Ribophorin II	Protein Coding	P04844	46	GC20P037178	18.8508968353271	https://www.genecards.org/cgi-bin/carddisp.pl?gene=RPN2
CSF3R	Colony Stimulating Factor 3 Receptor	Protein Coding	Q99062	51	GC01M036466	18.8331413269043	https://www.genecards.org/cgi-bin/carddisp.pl?gene=CSF3R
CLN8	CLN8 Transmembrane ER And ERGIC Protein	Protein Coding	Q9UBY8	45	GC08P001755	18.8284015655518	https://www.genecards.org/cgi-bin/carddisp.pl?gene=CLN8
RSAD2	Radical S-Adenosyl Methionine Domain Containing 2	Protein Coding	Q8WXG1	44	GC02P006865	18.8232135772705	https://www.genecards.org/cgi-bin/carddisp.pl?gene=RSAD2
IRF3	Interferon Regulatory Factor 3	Protein Coding	Q14653	48	GC19M049659	18.8091831207275	https://www.genecards.org/cgi-bin/carddisp.pl?gene=IRF3
PIGA	Phosphatidylinositol Glycan Anchor Biosynthesis Class A	Protein Coding	P37287	48	GC0XM015319	18.8045673370361	https://www.genecards.org/cgi-bin/carddisp.pl?gene=PIGA
SIRT2	Sirtuin 2	Protein Coding	Q8IXJ6	51	GC19M038878	18.8037776947021	https://www.genecards.org/cgi-bin/carddisp.pl?gene=SIRT2
TOP1	DNA Topoisomerase I	Protein Coding	P11387	53	GC20P041028	18.7936878204346	https://www.genecards.org/cgi-bin/carddisp.pl?gene=TOP1
SLC4A1	Solute Carrier Family 4 Member 1 (Diego Blood Group)	Protein Coding	P02730	52	GC17M064272	18.7907962799072	https://www.genecards.org/cgi-bin/carddisp.pl?gene=SLC4A1
PTK2B	Protein Tyrosine Kinase 2 Beta	Protein Coding	Q14289	53	GC08P027311	18.7900295257568	https://www.genecards.org/cgi-bin/carddisp.pl?gene=PTK2B
PSMB9	Proteasome 20S Subunit Beta 9	Protein Coding	P28065	50	GC06P112034	18.7693824768066	https://www.genecards.org/cgi-bin/carddisp.pl?gene=PSMB9
MAPK8IP1	Mitogen-Activated Protein Kinase 8 Interacting Protein 1	Protein Coding	Q9UQF2	48	GC11P047010	18.7682495117188	https://www.genecards.org/cgi-bin/carddisp.pl?gene=MAPK8IP1
UGT1A3	UDP Glucuronosyltransferase Family 1 Member A3	Protein Coding	P35503	40	GC02P233729	18.7661323547363	https://www.genecards.org/cgi-bin/carddisp.pl?gene=UGT1A3
BRSK2	BR Serine/Threonine Kinase 2	Protein Coding	Q8IWQ3	47	GC11P001389	18.762731552124	https://www.genecards.org/cgi-bin/carddisp.pl?gene=BRSK2
SLC8A1	Solute Carrier Family 8 Member A1	Protein Coding	P32418	48	GC02M040078	18.7554244995117	https://www.genecards.org/cgi-bin/carddisp.pl?gene=SLC8A1
PCK1	Phosphoenolpyruvate Carboxykinase 1	Protein Coding	P35558	52	GC20P057561	18.7509574890137	https://www.genecards.org/cgi-bin/carddisp.pl?gene=PCK1
TRAM1	Translocation Associated Membrane Protein 1	Protein Coding	Q15629	44	GC08M070573	18.7309455871582	https://www.genecards.org/cgi-bin/carddisp.pl?gene=TRAM1
IGF2R	Insulin Like Growth Factor 2 Receptor	Protein Coding	P11717	50	GC06P159969	18.7251968383789	https://www.genecards.org/cgi-bin/carddisp.pl?gene=IGF2R
ASAH1	N-Acylsphingosine Amidohydrolase 1	Protein Coding	Q13510	53	GC08M018055	18.7199535369873	https://www.genecards.org/cgi-bin/carddisp.pl?gene=ASAH1
TAB2	TGF-Beta Activated Kinase 1 (MAP3K7) Binding Protein 2	Protein Coding	Q9NYJ8	53	GC06P149218	18.711597442627	https://www.genecards.org/cgi-bin/carddisp.pl?gene=TAB2
PCSK1	Proprotein Convertase Subtilisin/Kexin Type 1	Protein Coding	P29120	53	GC05M096391	18.7070579528809	https://www.genecards.org/cgi-bin/carddisp.pl?gene=PCSK1
CYP3A5	Cytochrome P450 Family 3 Subfamily A Member 5	Protein Coding	P20815	48	GC07M099648	18.6966609954834	https://www.genecards.org/cgi-bin/carddisp.pl?gene=CYP3A5
HNRNPA2B1	Heterogeneous Nuclear Ribonucleoprotein A2/B1	Protein Coding	P22626	50	GC07M026174	18.6863441467285	https://www.genecards.org/cgi-bin/carddisp.pl?gene=HNRNPA2B1
ARPC3	Actin Related Protein 2/3 Complex Subunit 3	Protein Coding	O15145	47	GC12M110434	18.6854228973389	https://www.genecards.org/cgi-bin/carddisp.pl?gene=ARPC3
UBL4A	Ubiquitin Like 4A	Protein Coding	P11441	40	GC0XM154483	18.6847190856934	https://www.genecards.org/cgi-bin/carddisp.pl?gene=UBL4A
LOX	Lysyl Oxidase	Protein Coding	P28300	52	GC05M122063	18.6781883239746	https://www.genecards.org/cgi-bin/carddisp.pl?gene=LOX
DISC1	DISC1 Scaffold Protein	Protein Coding	Q9NRI5	47	GC01P231626	18.6648559570313	https://www.genecards.org/cgi-bin/carddisp.pl?gene=DISC1
PRPS1	Phosphoribosyl Pyrophosphate Synthetase 1	Protein Coding	P60891	51	GC0XP107628	18.6640071868896	https://www.genecards.org/cgi-bin/carddisp.pl?gene=PRPS1
SMAD1	SMAD Family Member 1	Protein Coding	Q15797	48	GC04P145481	18.6455841064453	https://www.genecards.org/cgi-bin/carddisp.pl?gene=SMAD1
PABPC1	Poly(A) Binding Protein Cytoplasmic 1	Protein Coding	P11940	46	GC08M100685	18.6316947937012	https://www.genecards.org/cgi-bin/carddisp.pl?gene=PABPC1
PKHD1	PKHD1 Ciliary IPT Domain Containing Fibrocystin/Polyductin	Protein Coding	P08F94	42	GC06M084330	18.6309967041016	https://www.genecards.org/cgi-bin/carddisp.pl?gene=PKHD1
HDAC4	Histone Deacetylase 4	Protein Coding	P56524	56	GC02M239048	18.6262588500977	https://www.genecards.org/cgi-bin/carddisp.pl?gene=HDAC4
STAT5B	Signal Transducer And Activator Of Transcription 5B	Protein Coding	P51692	54	GC17M042199	18.6178359985352	https://www.genecards.org/cgi-bin/carddisp.pl?gene=STAT5B
APAF1	Apoptotic Peptidase Activating Factor 1	Protein Coding	O14727	51	GC12P098645	18.6103687286377	https://www.genecards.org/cgi-bin/carddisp.pl?gene=APAF1
GMPPB	GDP-Mannose Pyrophosphorylase B	Protein Coding	Q9Y5P6	48	GC03M049716	18.6033592224121	https://www.genecards.org/cgi-bin/carddisp.pl?gene=GMPPB
DSG2	Desmoglein 2	Protein Coding	Q14126	50	GC18P031498	18.602409362793	https://www.genecards.org/cgi-bin/carddisp.pl?gene=DSG2
IHH	Indian Hedgehog Signaling Molecule	Protein Coding	Q14623	51	GC02M219054	18.5943412780762	https://www.genecards.org/cgi-bin/carddisp.pl?gene=IHH
TNFRSF1B	TNF Receptor Superfamily Member 1B	Protein Coding	P20333	53	GC01P012471	18.5928745269775	https://www.genecards.org/cgi-bin/carddisp.pl?gene=TNFRSF1B
MIR148A	MicroRNA 148a	RNA Gene		21	GC07M025950	18.5923328399658	https://www.genecards.org/cgi-bin/carddisp.pl?gene=MIR148A
IL6R	Interleukin 6 Receptor	Protein Coding	P08887	54	GC01P154405	18.5826454162598	https://www.genecards.org/cgi-bin/carddisp.pl?gene=IL6R
CHAT	Choline O-Acetyltransferase	Protein Coding	P28329	52	GC10P049609	18.5779247283936	https://www.genecards.org/cgi-bin/carddisp.pl?gene=CHAT
HPR	Haptoglobin-Related Protein	Protein Coding	P00739	43	GC16P073657	18.5681972503662	https://www.genecards.org/cgi-bin/carddisp.pl?gene=HPR
P4HTM	Prolyl 4-Hydroxylase, Transmembrane	Protein Coding	Q9NXG6	42	GC03P053903	18.5576705932617	https://www.genecards.org/cgi-bin/carddisp.pl?gene=P4HTM
IER3	Immediate Early Response 3	Protein Coding	P46695	41	GC06M030743	18.5543212890625	https://www.genecards.org/cgi-bin/carddisp.pl?gene=IER3
APRT	Adenine Phosphoribosyltransferase	Protein Coding	P07741	51	GC16M088810	18.5500164031982	https://www.genecards.org/cgi-bin/carddisp.pl?gene=APRT
RPS19	Ribosomal Protein S19	Protein Coding	P39019	52	GC19P089626	18.5439414978027	https://www.genecards.org/cgi-bin/carddisp.pl?gene=RPS19
PKM	Pyruvate Kinase M1/2	Protein Coding	P14618	53	GC15M072199	18.5437278747559	https://www.genecards.org/cgi-bin/carddisp.pl?gene=PKM
PLA2G4A	Phospholipase A2 Group IVA	Protein Coding	P47712	52	GC01P186798	18.5398712158203	https://www.genecards.org/cgi-bin/carddisp.pl?gene=PLA2G4A
PTPN2	Protein Tyrosine Phosphatase Non-Receptor Type 2	Protein Coding	P17706	51	GC18M031020	18.5382118225098	https://www.genecards.org/cgi-bin/carddisp.pl?gene=PTPN2
FTL	Ferritin Light Chain	Protein Coding	P02792	50	GC19P048965	18.5372524261475	https://www.genecards.org/cgi-bin/carddisp.pl?gene=FTL
UGT1A8	UDP Glucuronosyltransferase Family 1 Member A8	Protein Coding	Q9HAW9	41	GC02P233618	18.5292739868164	https://www.genecards.org/cgi-bin/carddisp.pl?gene=UGT1A8
AP1S2	Adaptor Related Protein Complex 1 Subunit Sigma 2	Protein Coding	P56377	45	GC0XM015825	18.5277576446533	https://www.genecards.org/cgi-bin/carddisp.pl?gene=AP1S2
TJP1	Tight Junction Protein 1	Protein Coding	Q07157	48	GC15M029699	18.5269603729248	https://www.genecards.org/cgi-bin/carddisp.pl?gene=TJP1
VLDLR	Very Low Density Lipoprotein Receptor	Protein Coding	P98155	52	GC09P002611	18.524621963501	https://www.genecards.org/cgi-bin/carddisp.pl?gene=VLDLR
LGALS1	Galectin 1	Protein Coding	P09382	47	GC22P037675	18.5231685638428	https://www.genecards.org/cgi-bin/carddisp.pl?gene=LGALS1
MIR22HG	MIR22 Host Gene	RNA Gene	Q0VDD5	29	GC17M014099	18.5190544128418	https://www.genecards.org/cgi-bin/carddisp.pl?gene=MIR22HG
FOXP2	Forkhead Box P2	Protein Coding	O15409	48	GC07P114086	18.5182456970215	https://www.genecards.org/cgi-bin/carddisp.pl?gene=FOXP2
GGT1	Gamma-Glutamyltransferase 1	Protein Coding	P19440	53	GC22P024583	18.5133171081543	https://www.genecards.org/cgi-bin/carddisp.pl?gene=GGT1
MIR18A	MicroRNA 18a	RNA Gene		20	GC13P091636	18.498514175415	https://www.genecards.org/cgi-bin/carddisp.pl?gene=MIR18A
PPP1CA	Protein Phosphatase 1 Catalytic Subunit Alpha	Protein Coding	P62136	51	GC11M113648	18.4949703216553	https://www.genecards.org/cgi-bin/carddisp.pl?gene=PPP1CA
CLOCK	Clock Circadian Regulator	Protein Coding	O15516	48	GC04M055427	18.4700050354004	https://www.genecards.org/cgi-bin/carddisp.pl?gene=CLOCK
ATG3	Autophagy Related 3	Protein Coding	Q9NT62	46	GC03M112532	18.4622993469238	https://www.genecards.org/cgi-bin/carddisp.pl?gene=ATG3
EEF2	Eukaryotic Translation Elongation Factor 2	Protein Coding	P13639	52	GC19M003976	18.4613380432129	https://www.genecards.org/cgi-bin/carddisp.pl?gene=EEF2
CXCL1	C-X-C Motif Chemokine Ligand 1	Protein Coding	P09341	47	GC04P073869	18.4568099975586	https://www.genecards.org/cgi-bin/carddisp.pl?gene=CXCL1
UGT1A4	UDP Glucuronosyltransferase Family 1 Member A4	Protein Coding	P22310	46	GC02P233718	18.4483604431152	https://www.genecards.org/cgi-bin/carddisp.pl?gene=UGT1A4
MATN3	Matrilin 3	Protein Coding	O15232	47	GC02M019992	18.4465045928955	https://www.genecards.org/cgi-bin/carddisp.pl?gene=MATN3
PLAUR	Plasminogen Activator, Urokinase Receptor	Protein Coding	Q03405	49	GC19M043646	18.4368495941162	https://www.genecards.org/cgi-bin/carddisp.pl?gene=PLAUR
MIR199B	MicroRNA 199b	RNA Gene		20	GC09M128244	18.4315948486328	https://www.genecards.org/cgi-bin/carddisp.pl?gene=MIR199B
GAL	Galanin And GMAP Prepropeptide	Protein Coding	P22466	48	GC11P080053	18.4229984283447	https://www.genecards.org/cgi-bin/carddisp.pl?gene=GAL
GABARAP	GABA Type A Receptor-Associated Protein	Protein Coding	O95166	46	GC17M007240	18.4225082397461	https://www.genecards.org/cgi-bin/carddisp.pl?gene=GABARAP
S100B	S100 Calcium Binding Protein B	Protein Coding	P04271	48	GC21M052648	18.4197292327881	https://www.genecards.org/cgi-bin/carddisp.pl?gene=S100B
OGT	O-Linked N-Acetylglucosamine (GlcNAc) Transferase	Protein Coding	O15294	50	GC0XP071597	18.419677734375	https://www.genecards.org/cgi-bin/carddisp.pl?gene=OGT
APOA5	Apolipoprotein A5	Protein Coding	Q6Q788	47	GC11M116789	18.4134769439697	https://www.genecards.org/cgi-bin/carddisp.pl?gene=APOA5
DNAJB6	DnaJ Heat Shock Protein Family (Hsp40) Member B6	Protein Coding	O75190	45	GC07P157335	18.4081172943115	https://www.genecards.org/cgi-bin/carddisp.pl?gene=DNAJB6
UFD1	Ubiquitin Recognition Factor In ER Associated Degradation 1	Protein Coding	Q92890	48	GC22M019740	18.3984470367432	https://www.genecards.org/cgi-bin/carddisp.pl?gene=UFD1
DYNC2H1	Dynein Cytoplasmic 2 Heavy Chain 1	Protein Coding	Q8NCM8	42	GC11P103109	18.3966178894043	https://www.genecards.org/cgi-bin/carddisp.pl?gene=DYNC2H1
ACTC1	Actin Alpha Cardiac Muscle 1	Protein Coding	P68032	48	GC15M034790	18.3915042877197	https://www.genecards.org/cgi-bin/carddisp.pl?gene=ACTC1
UGGT1	UDP-Glucose Glycoprotein Glucosyltransferase 1	Protein Coding	Q9NYU2	45	GC02P128091	18.388879776001	https://www.genecards.org/cgi-bin/carddisp.pl?gene=UGGT1
ULK1	Unc-51 Like Autophagy Activating Kinase 1	Protein Coding	O75385	49	GC12P131894	18.3860359191895	https://www.genecards.org/cgi-bin/carddisp.pl?gene=ULK1
ADAM10	ADAM Metallopeptidase Domain 10	Protein Coding	O14672	57	GC15M058588	18.384220123291	https://www.genecards.org/cgi-bin/carddisp.pl?gene=ADAM10
MIR204	MicroRNA 204	RNA Gene		23	GC09M070809	18.3837242126465	https://www.genecards.org/cgi-bin/carddisp.pl?gene=MIR204
GRB2	Growth Factor Receptor Bound Protein 2	Protein Coding	P62993	50	GC17M075318	18.3764934539795	https://www.genecards.org/cgi-bin/carddisp.pl?gene=GRB2
RTN1	Reticulon 1	Protein Coding	Q16799	42	GC14M059595	18.361888885498	https://www.genecards.org/cgi-bin/carddisp.pl?gene=RTN1
MIR155HG	MIR155 Host Gene	RNA Gene		23	GC21P025614	18.361255645752	https://www.genecards.org/cgi-bin/carddisp.pl?gene=MIR155HG
CD274	CD274 Molecule	Protein Coding	Q9NZQ7	49	GC09P005450	18.3592529296875	https://www.genecards.org/cgi-bin/carddisp.pl?gene=CD274
AP3M1	Adaptor Related Protein Complex 3 Subunit Mu 1	Protein Coding	Q9Y2T2	42	GC10M074120	18.3423557281494	https://www.genecards.org/cgi-bin/carddisp.pl?gene=AP3M1
AP1S1	Adaptor Related Protein Complex 1 Subunit Sigma 1	Protein Coding	P61966	44	GC07P101154	18.3384590148926	https://www.genecards.org/cgi-bin/carddisp.pl?gene=AP1S1
TSPO	Translocator Protein	Protein Coding	B1AH88	48	GC22P043151	18.3376560211182	https://www.genecards.org/cgi-bin/carddisp.pl?gene=TSPO
AGO1	Argonaute RISC Component 1	Protein Coding	Q9UL18	45	GC01P035869	18.3370056152344	https://www.genecards.org/cgi-bin/carddisp.pl?gene=AGO1
BRD4	Bromodomain Containing 4	Protein Coding	O60885	52	GC19M015968	18.3246803283691	https://www.genecards.org/cgi-bin/carddisp.pl?gene=BRD4
AQP2	Aquaporin 2	Protein Coding	P41181	51	GC12P049950	18.3122463226318	https://www.genecards.org/cgi-bin/carddisp.pl?gene=AQP2
ACTA2	Actin Alpha 2, Smooth Muscle	Protein Coding	P62736	51	GC10M088935	18.3107509613037	https://www.genecards.org/cgi-bin/carddisp.pl?gene=ACTA2
RPS3	Ribosomal Protein S3	Protein Coding	P23396	47	GC11P080303	18.2820072174072	https://www.genecards.org/cgi-bin/carddisp.pl?gene=RPS3
MIR200C	MicroRNA 200c	RNA Gene		23	GC12P030502	18.2665061950684	https://www.genecards.org/cgi-bin/carddisp.pl?gene=MIR200C
NUP214	Nucleoporin 214	Protein Coding	P35658	48	GC09P131125	18.2565536499023	https://www.genecards.org/cgi-bin/carddisp.pl?gene=NUP214
H4C16	H4 Histone 16	Protein Coding	P62805	40	GC12M026223	18.2548561096191	https://www.genecards.org/cgi-bin/carddisp.pl?gene=H4C16
HMGA2	High Mobility Group AT-Hook 2	Protein Coding	P52926	47	GC12P065824	18.2547702789307	https://www.genecards.org/cgi-bin/carddisp.pl?gene=HMGA2
HNRNPK	Heterogeneous Nuclear Ribonucleoprotein K	Protein Coding	P61978	49	GC09M104168	18.2539081573486	https://www.genecards.org/cgi-bin/carddisp.pl?gene=HNRNPK
MIR373	MicroRNA 373	RNA Gene		20	GC19P090150	18.2502746582031	https://www.genecards.org/cgi-bin/carddisp.pl?gene=MIR373
NOD1	Nucleotide Binding Oligomerization Domain Containing 1	Protein Coding	Q9Y239	47	GC07M030424	18.2296676635742	https://www.genecards.org/cgi-bin/carddisp.pl?gene=NOD1
CAPN2	Calpain 2	Protein Coding	P17655	51	GC01P223701	18.2292804718018	https://www.genecards.org/cgi-bin/carddisp.pl?gene=CAPN2
DNM2	Dynamin 2	Protein Coding	P50570	53	GC19P010718	18.22412109375	https://www.genecards.org/cgi-bin/carddisp.pl?gene=DNM2
BMAL1	Basic Helix-Loop-Helix ARNT Like 1	Protein Coding	O00327	46	GC11P013277	18.2220611572266	https://www.genecards.org/cgi-bin/carddisp.pl?gene=BMAL1
CCNB1	Cyclin B1	Protein Coding	P14635	51	GC05P069167	18.2180099487305	https://www.genecards.org/cgi-bin/carddisp.pl?gene=CCNB1
JPH3	Junctophilin 3	Protein Coding	Q8WXH2	45	GC16P087601	18.2167091369629	https://www.genecards.org/cgi-bin/carddisp.pl?gene=JPH3
HAX1	HCLS1 Associated Protein X-1	Protein Coding	O00165	47	GC01P157038	18.2099533081055	https://www.genecards.org/cgi-bin/carddisp.pl?gene=HAX1
LAMP2	Lysosomal Associated Membrane Protein 2	Protein Coding	P13473	49	GC0XM120426	18.2066993713379	https://www.genecards.org/cgi-bin/carddisp.pl?gene=LAMP2
KRT18	Keratin 18	Protein Coding	P05783	54	GC12P052948	18.1863670349121	https://www.genecards.org/cgi-bin/carddisp.pl?gene=KRT18
ADCYAP1	Adenylate Cyclase Activating Polypeptide 1	Protein Coding	P18509	45	GC18P000895	18.1766605377197	https://www.genecards.org/cgi-bin/carddisp.pl?gene=ADCYAP1
PRKAR1A	Protein Kinase CAMP-Dependent Type I Regulatory Subunit Alpha	Protein Coding	P10644	55	GC17P087070	18.176097869873	https://www.genecards.org/cgi-bin/carddisp.pl?gene=PRKAR1A
SLC34A1	Solute Carrier Family 34 Member 1	Protein Coding	Q06495	48	GC05P180010	18.176097869873	https://www.genecards.org/cgi-bin/carddisp.pl?gene=SLC34A1
IER3IP1	Immediate Early Response 3 Interacting Protein 1	Protein Coding	Q9Y5U9	39	GC18M047152	18.1699466705322	https://www.genecards.org/cgi-bin/carddisp.pl?gene=IER3IP1
COL5A1	Collagen Type V Alpha 1 Chain	Protein Coding	P20908	51	GC09P134641	18.1694297790527	https://www.genecards.org/cgi-bin/carddisp.pl?gene=COL5A1
PECAM1	Platelet And Endothelial Cell Adhesion Molecule 1	Protein Coding	P16284	45	GC17M064319	18.166446685791	https://www.genecards.org/cgi-bin/carddisp.pl?gene=PECAM1
MT-CO2	Mitochondrially Encoded Cytochrome C Oxidase II	Protein Coding	P00403	38	GCMTP007587	18.1663646697998	https://www.genecards.org/cgi-bin/carddisp.pl?gene=MT-CO2
DIABLO	Diablo IAP-Binding Mitochondrial Protein	Protein Coding	Q9NR28	51	GC12M123009	18.1658935546875	https://www.genecards.org/cgi-bin/carddisp.pl?gene=DIABLO
TKT	Transketolase	Protein Coding	P29401	50	GC03M053224	18.1631736755371	https://www.genecards.org/cgi-bin/carddisp.pl?gene=TKT
AHCYL1	Adenosylhomocysteinase Like 1	Protein Coding	O43865	47	GC01P109984	18.1588592529297	https://www.genecards.org/cgi-bin/carddisp.pl?gene=AHCYL1
SHOC2	SHOC2 Leucine Rich Repeat Scaffold Protein	Protein Coding	Q9UQ13	46	GC10P110919	18.1572380065918	https://www.genecards.org/cgi-bin/carddisp.pl?gene=SHOC2
GPHN	Gephyrin	Protein Coding	Q9NQX3	52	GC14P066507	18.1542472839355	https://www.genecards.org/cgi-bin/carddisp.pl?gene=GPHN
SMARCA1	SWI/SNF Related, Matrix Associated, Actin Dependent Regulator Of Chromatin, Subfamily A, Member 1	Protein Coding	P28370	45	GC0XM129447	18.1475582122803	https://www.genecards.org/cgi-bin/carddisp.pl?gene=SMARCA1
CASP6	Caspase 6	Protein Coding	P55212	52	GC04M109688	18.137716293335	https://www.genecards.org/cgi-bin/carddisp.pl?gene=CASP6
QDPR	Quinoid Dihydropteridine Reductase	Protein Coding	P09417	50	GC04M017460	18.1353454589844	https://www.genecards.org/cgi-bin/carddisp.pl?gene=QDPR
XPO1	Exportin 1	Protein Coding	O14980	52	GC02M061445	18.1309013366699	https://www.genecards.org/cgi-bin/carddisp.pl?gene=XPO1
SMC3	Structural Maintenance Of Chromosomes 3	Protein Coding	Q9UQE7	51	GC10P110567	18.1297569274902	https://www.genecards.org/cgi-bin/carddisp.pl?gene=SMC3
BMPR1A	Bone Morphogenetic Protein Receptor Type 1A	Protein Coding	P36894	55	GC10P100881	18.1250457763672	https://www.genecards.org/cgi-bin/carddisp.pl?gene=BMPR1A
ARPC4	Actin Related Protein 2/3 Complex Subunit 4	Protein Coding	P59998	45	GC03P009792	18.1227340698242	https://www.genecards.org/cgi-bin/carddisp.pl?gene=ARPC4
MYOG	Myogenin	Protein Coding	P15173	44	GC01M203083	18.1221542358398	https://www.genecards.org/cgi-bin/carddisp.pl?gene=MYOG
RAMP2	Receptor Activity Modifying Protein 2	Protein Coding	O60895	47	GC17P042758	18.1101531982422	https://www.genecards.org/cgi-bin/carddisp.pl?gene=RAMP2
UGT1A	UDP Glucuronosyltransferase Family 1 Member A Complex Locus	Uncategorized		13	GC02P233592	18.1083641052246	https://www.genecards.org/cgi-bin/carddisp.pl?gene=UGT1A
ROCK1	Rho Associated Coiled-Coil Containing Protein Kinase 1	Protein Coding	Q13464	53	GC18M020946	18.1070022583008	https://www.genecards.org/cgi-bin/carddisp.pl?gene=ROCK1
SRSF2	Serine And Arginine Rich Splicing Factor 2	Protein Coding	Q01130	46	GC17M076734	18.1049270629883	https://www.genecards.org/cgi-bin/carddisp.pl?gene=SRSF2
NPC2	NPC Intracellular Cholesterol Transporter 2	Protein Coding	P61916	48	GC14M074476	18.0984191894531	https://www.genecards.org/cgi-bin/carddisp.pl?gene=NPC2
FANCA	FA Complementation Group A	Protein Coding	O15360	54	GC16M089966	18.0978507995605	https://www.genecards.org/cgi-bin/carddisp.pl?gene=FANCA
DHX9	DExH-Box Helicase 9	Protein Coding	Q08211	47	GC01P182839	18.095043182373	https://www.genecards.org/cgi-bin/carddisp.pl?gene=DHX9
APOA2	Apolipoprotein A2	Protein Coding	P02652	49	GC01M161222	18.0942306518555	https://www.genecards.org/cgi-bin/carddisp.pl?gene=APOA2
SIRT3	Sirtuin 3	Protein Coding	Q9NTG7	51	GC11M000215	18.0899410247803	https://www.genecards.org/cgi-bin/carddisp.pl?gene=SIRT3
GANAB	Glucosidase II Alpha Subunit	Protein Coding	Q14697	51	GC11M113394	18.0898857116699	https://www.genecards.org/cgi-bin/carddisp.pl?gene=GANAB
CTSA	Cathepsin A	Protein Coding	P10619	51	GC20P045890	18.0845947265625	https://www.genecards.org/cgi-bin/carddisp.pl?gene=CTSA
COX5A	Cytochrome C Oxidase Subunit 5A	Protein Coding	P20674	48	GC15M074919	18.0682601928711	https://www.genecards.org/cgi-bin/carddisp.pl?gene=COX5A
FZD4	Frizzled Class Receptor 4	Protein Coding	Q9ULV1	53	GC11M086945	18.0660705566406	https://www.genecards.org/cgi-bin/carddisp.pl?gene=FZD4
GRP	Gastrin Releasing Peptide	Protein Coding	P07492	45	GC18P059220	18.0552597045898	https://www.genecards.org/cgi-bin/carddisp.pl?gene=GRP
ANK1	Ankyrin 1	Protein Coding	P16157	48	GC08M041653	18.0527114868164	https://www.genecards.org/cgi-bin/carddisp.pl?gene=ANK1
SMARCAD1	SWI/SNF-Related, Matrix-Associated Actin-Dependent Regulator Of Chromatin, Subfamily A, Containing DEAD/H Box 1	Protein Coding	Q9H4L7	47	GC04P094207	18.0477428436279	https://www.genecards.org/cgi-bin/carddisp.pl?gene=SMARCAD1
ARPC5	Actin Related Protein 2/3 Complex Subunit 5	Protein Coding	O15511	44	GC01M185005	18.0413265228271	https://www.genecards.org/cgi-bin/carddisp.pl?gene=ARPC5
RPS7	Ribosomal Protein S7	Protein Coding	P62081	46	GC02P003575	18.034107208252	https://www.genecards.org/cgi-bin/carddisp.pl?gene=RPS7
BCR	BCR Activator Of RhoGEF And GTPase	Protein Coding	P11274	55	GC22P023179	18.0289649963379	https://www.genecards.org/cgi-bin/carddisp.pl?gene=BCR
KRT8	Keratin 8	Protein Coding	P05787	51	GC12M052897	18.0280094146729	https://www.genecards.org/cgi-bin/carddisp.pl?gene=KRT8
CSF1	Colony Stimulating Factor 1	Protein Coding	P09603	48	GC01P109911	18.0195789337158	https://www.genecards.org/cgi-bin/carddisp.pl?gene=CSF1
PREB	Prolactin Regulatory Element Binding	Protein Coding	Q9HCU5	43	GC02M027130	18.0188865661621	https://www.genecards.org/cgi-bin/carddisp.pl?gene=PREB
SNHG6	Small Nucleolar RNA Host Gene 6	RNA Gene		21	GC08M066921	18.0076103210449	https://www.genecards.org/cgi-bin/carddisp.pl?gene=SNHG6
SKIC2	SKI2 Subunit Of Superkiller Complex	Protein Coding	Q15477	47	GC06P118610	18.0031757354736	https://www.genecards.org/cgi-bin/carddisp.pl?gene=SKIC2
PI4KA	Phosphatidylinositol 4-Kinase Alpha	Protein Coding	P42356	52	GC22M020707	17.9956970214844	https://www.genecards.org/cgi-bin/carddisp.pl?gene=PI4KA
RPS26	Ribosomal Protein S26	Protein Coding	P62854	47	GC12P058605	17.9897689819336	https://www.genecards.org/cgi-bin/carddisp.pl?gene=RPS26
BCL11A	BCL11 Transcription Factor A	Protein Coding	Q9H165	48	GC02M060451	17.9773445129395	https://www.genecards.org/cgi-bin/carddisp.pl?gene=BCL11A
JUND	JunD Proto-Oncogene, AP-1 Transcription Factor Subunit	Protein Coding	P17535	45	GC19M018279	17.9716892242432	https://www.genecards.org/cgi-bin/carddisp.pl?gene=JUND
ORMDL3	ORMDL Sphingolipid Biosynthesis Regulator 3	Protein Coding	Q8N138	42	GC17M039921	17.9634342193604	https://www.genecards.org/cgi-bin/carddisp.pl?gene=ORMDL3
EPCAM	Epithelial Cell Adhesion Molecule	Protein Coding	P16422	52	GC02P047345	17.9546775817871	https://www.genecards.org/cgi-bin/carddisp.pl?gene=EPCAM
MSR1	Macrophage Scavenger Receptor 1	Protein Coding	P21757	49	GC08M016107	17.9541568756104	https://www.genecards.org/cgi-bin/carddisp.pl?gene=MSR1
SNORD118	Small Nucleolar RNA, C/D Box 118	RNA Gene		21	GC17M014437	17.9444255828857	https://www.genecards.org/cgi-bin/carddisp.pl?gene=SNORD118
BTK	Bruton Tyrosine Kinase	Protein Coding	Q06187	58	GC0XM101349	17.9439449310303	https://www.genecards.org/cgi-bin/carddisp.pl?gene=BTK
H2AX	H2A.X Variant Histone	Protein Coding	P16104	48	GC11M119451	17.939998626709	https://www.genecards.org/cgi-bin/carddisp.pl?gene=H2AX
TWNK	Twinkle MtDNA Helicase	Protein Coding	Q96RR1	45	GC10P101704	17.9361782073975	https://www.genecards.org/cgi-bin/carddisp.pl?gene=TWNK
TSG101	Tumor Susceptibility 101	Protein Coding	Q99816	48	GC11M018468	17.9355087280273	https://www.genecards.org/cgi-bin/carddisp.pl?gene=TSG101
SHBG	Sex Hormone Binding Globulin	Protein Coding	P04278	46	GC17P007613	17.9327621459961	https://www.genecards.org/cgi-bin/carddisp.pl?gene=SHBG
ROR2	Receptor Tyrosine Kinase Like Orphan Receptor 2	Protein Coding	Q01974	53	GC09M104363	17.929162979126	https://www.genecards.org/cgi-bin/carddisp.pl?gene=ROR2
PRDX6	Peroxiredoxin 6	Protein Coding	P30041	51	GC01P173477	17.9129505157471	https://www.genecards.org/cgi-bin/carddisp.pl?gene=PRDX6
ATG4A	Autophagy Related 4A Cysteine Peptidase	Protein Coding	Q8WYN0	46	GC0XP108091	17.9051532745361	https://www.genecards.org/cgi-bin/carddisp.pl?gene=ATG4A
ADRB1	Adrenoceptor Beta 1	Protein Coding	P08588	52	GC10P114044	17.8939609527588	https://www.genecards.org/cgi-bin/carddisp.pl?gene=ADRB1
BLOC1S1	Biogenesis Of Lysosomal Organelles Complex 1 Subunit 1	Protein Coding	P78537	41	GC12P058584	17.8937854766846	https://www.genecards.org/cgi-bin/carddisp.pl?gene=BLOC1S1
S100A9	S100 Calcium Binding Protein A9	Protein Coding	P06702	47	GC01P153357	17.8930397033691	https://www.genecards.org/cgi-bin/carddisp.pl?gene=S100A9
KPNB1	Karyopherin Subunit Beta 1	Protein Coding	Q14974	48	GC17P047649	17.8872966766357	https://www.genecards.org/cgi-bin/carddisp.pl?gene=KPNB1
JUNB	JunB Proto-Oncogene, AP-1 Transcription Factor Subunit	Protein Coding	P17275	46	GC19P012791	17.8780403137207	https://www.genecards.org/cgi-bin/carddisp.pl?gene=JUNB
ALPP	Alkaline Phosphatase, Placental	Protein Coding	P05187	48	GC02P232378	17.8753395080566	https://www.genecards.org/cgi-bin/carddisp.pl?gene=ALPP
HNRNPU	Heterogeneous Nuclear Ribonucleoprotein U	Protein Coding	Q00839	47	GC01M244844	17.8702659606934	https://www.genecards.org/cgi-bin/carddisp.pl?gene=HNRNPU
PACS2	Phosphofurin Acidic Cluster Sorting Protein 2	Protein Coding	Q86VP3	44	GC14P105300	17.8598976135254	https://www.genecards.org/cgi-bin/carddisp.pl?gene=PACS2
PDYN	Prodynorphin	Protein Coding	P01213	48	GC20M001978	17.8425235748291	https://www.genecards.org/cgi-bin/carddisp.pl?gene=PDYN
SEC22B	SEC22 Homolog B, Vesicle Trafficking Protein	Protein Coding	O75396	39	GC01M120150	17.8299331665039	https://www.genecards.org/cgi-bin/carddisp.pl?gene=SEC22B
SPTAN1	Spectrin Alpha, Non-Erythrocytic 1	Protein Coding	Q13813	52	GC09P128552	17.8298072814941	https://www.genecards.org/cgi-bin/carddisp.pl?gene=SPTAN1
GPI	Glucose-6-Phosphate Isomerase	Protein Coding	P06744	52	GC19P034359	17.8292560577393	https://www.genecards.org/cgi-bin/carddisp.pl?gene=GPI
OAT	Ornithine Aminotransferase	Protein Coding	P04181	52	GC10M124397	17.8289947509766	https://www.genecards.org/cgi-bin/carddisp.pl?gene=OAT
RACK1	Receptor For Activated C Kinase 1	Protein Coding	P63244	48	GC05M182318	17.8278007507324	https://www.genecards.org/cgi-bin/carddisp.pl?gene=RACK1
ASNS	Asparagine Synthetase (Glutamine-Hydrolyzing)	Protein Coding	P08243	51	GC07M097854	17.8190002441406	https://www.genecards.org/cgi-bin/carddisp.pl?gene=ASNS
NBAS	NBAS Subunit Of NRZ Tethering Complex	Protein Coding	A2RRP1	45	GC02M014795	17.8143692016602	https://www.genecards.org/cgi-bin/carddisp.pl?gene=NBAS
IL7	Interleukin 7	Protein Coding	P13232	48	GC08M078689	17.8136520385742	https://www.genecards.org/cgi-bin/carddisp.pl?gene=IL7
MTHFD1	Methylenetetrahydrofolate Dehydrogenase, Cyclohydrolase And Formyltetrahydrofolate Synthetase 1	Protein Coding	P11586	48	GC14P064388	17.806001663208	https://www.genecards.org/cgi-bin/carddisp.pl?gene=MTHFD1
HADHB	Hydroxyacyl-CoA Dehydrogenase Trifunctional Multienzyme Complex Subunit Beta	Protein Coding	P55084	50	GC02P026243	17.8042469024658	https://www.genecards.org/cgi-bin/carddisp.pl?gene=HADHB
ELK1	ETS Transcription Factor ELK1	Protein Coding	P19419	48	GC0XM047635	17.7991371154785	https://www.genecards.org/cgi-bin/carddisp.pl?gene=ELK1
DIAPH2	Diaphanous Related Formin 2	Protein Coding	O60879	47	GC0XP096684	17.7934970855713	https://www.genecards.org/cgi-bin/carddisp.pl?gene=DIAPH2
PRPF31	Pre-MRNA Processing Factor 31	Protein Coding	Q8WWY3	47	GC19P090160	17.7900161743164	https://www.genecards.org/cgi-bin/carddisp.pl?gene=PRPF31
IFNL4	Interferon Lambda 4 (Gene/Pseudogene)	Protein Coding	K9M1U5	22	GC19M039246	17.7836990356445	https://www.genecards.org/cgi-bin/carddisp.pl?gene=IFNL4
SNHG7	Small Nucleolar RNA Host Gene 7	RNA Gene		22	GC09M138332	17.7697296142578	https://www.genecards.org/cgi-bin/carddisp.pl?gene=SNHG7
GLUL	Glutamate-Ammonia Ligase	Protein Coding	P15104	52	GC01M182378	17.768970489502	https://www.genecards.org/cgi-bin/carddisp.pl?gene=GLUL
F12	Coagulation Factor XII	Protein Coding	P00748	52	GC05M177402	17.7580261230469	https://www.genecards.org/cgi-bin/carddisp.pl?gene=F12
RPL27	Ribosomal Protein L27	Protein Coding	P61353	47	GC17P042998	17.7544364929199	https://www.genecards.org/cgi-bin/carddisp.pl?gene=RPL27
RINT1	RAD50 Interactor 1	Protein Coding	Q6NUQ1	43	GC07P105532	17.7544136047363	https://www.genecards.org/cgi-bin/carddisp.pl?gene=RINT1
SPRED2	Sprouty Related EVH1 Domain Containing 2	Protein Coding	Q7Z698	47	GC02M065307	17.7521553039551	https://www.genecards.org/cgi-bin/carddisp.pl?gene=SPRED2
ATF1	Activating Transcription Factor 1	Protein Coding	P18846	50	GC12P050763	17.7499465942383	https://www.genecards.org/cgi-bin/carddisp.pl?gene=ATF1
USP7	Ubiquitin Specific Peptidase 7	Protein Coding	Q93009	53	GC16M008892	17.7334136962891	https://www.genecards.org/cgi-bin/carddisp.pl?gene=USP7
CTTN	Cortactin	Protein Coding	Q14247	48	GC11P070398	17.7311897277832	https://www.genecards.org/cgi-bin/carddisp.pl?gene=CTTN
FGF1	Fibroblast Growth Factor 1	Protein Coding	P05230	51	GC05M142555	17.7261047363281	https://www.genecards.org/cgi-bin/carddisp.pl?gene=FGF1
KRIT1	KRIT1 Ankyrin Repeat Containing	Protein Coding	O00522	46	GC07M092198	17.7218532562256	https://www.genecards.org/cgi-bin/carddisp.pl?gene=KRIT1
ACTN1	Actinin Alpha 1	Protein Coding	P12814	53	GC14M068874	17.7193813323975	https://www.genecards.org/cgi-bin/carddisp.pl?gene=ACTN1
TNRC6B	Trinucleotide Repeat Containing Adaptor 6B	Protein Coding	Q9UPQ9	43	GC22P040044	17.7182579040527	https://www.genecards.org/cgi-bin/carddisp.pl?gene=TNRC6B
UBA5	Ubiquitin Like Modifier Activating Enzyme 5	Protein Coding	Q9GZZ9	45	GC03P132654	17.7135620117188	https://www.genecards.org/cgi-bin/carddisp.pl?gene=UBA5
PGK1	Phosphoglycerate Kinase 1	Protein Coding	P00558	53	GC0XP078092	17.7101860046387	https://www.genecards.org/cgi-bin/carddisp.pl?gene=PGK1
EPHB4	EPH Receptor B4	Protein Coding	P54760	57	GC07M104262	17.7089195251465	https://www.genecards.org/cgi-bin/carddisp.pl?gene=EPHB4
MVK	Mevalonate Kinase	Protein Coding	Q03426	51	GC12P109573	17.7066116333008	https://www.genecards.org/cgi-bin/carddisp.pl?gene=MVK
PTX3	Pentraxin 3	Protein Coding	P26022	47	GC03P157436	17.7031917572021	https://www.genecards.org/cgi-bin/carddisp.pl?gene=PTX3
MIR31	MicroRNA 31	RNA Gene		21	GC09M022007	17.6977348327637	https://www.genecards.org/cgi-bin/carddisp.pl?gene=MIR31
VDAC1	Voltage Dependent Anion Channel 1	Protein Coding	P21796	50	GC05M133975	17.6915245056152	https://www.genecards.org/cgi-bin/carddisp.pl?gene=VDAC1
BIRC2	Baculoviral IAP Repeat Containing 2	Protein Coding	Q13490	51	GC11P102347	17.6914100646973	https://www.genecards.org/cgi-bin/carddisp.pl?gene=BIRC2
EHMT1	Euchromatic Histone Lysine Methyltransferase 1	Protein Coding	Q9H9B1	50	GC09P137618	17.6841583251953	https://www.genecards.org/cgi-bin/carddisp.pl?gene=EHMT1
FAF2	Fas Associated Factor Family Member 2	Protein Coding	Q96CS3	43	GC05P176447	17.680248260498	https://www.genecards.org/cgi-bin/carddisp.pl?gene=FAF2
NDE1	NudE Neurodevelopment Protein 1	Protein Coding	Q9NXR1	46	GC16P052810	17.6796607971191	https://www.genecards.org/cgi-bin/carddisp.pl?gene=NDE1
UBA52	Ubiquitin A-52 Residue Ribosomal Protein Fusion Product 1	Protein Coding	P62987	44	GC19P018563	17.6754531860352	https://www.genecards.org/cgi-bin/carddisp.pl?gene=UBA52
DOLK	Dolichol Kinase	Protein Coding	Q9UPQ8	42	GC09M128945	17.6542930603027	https://www.genecards.org/cgi-bin/carddisp.pl?gene=DOLK
C1QTNF3	C1q And TNF Related 3	Protein Coding	Q9BXJ4	42	GC05M034017	17.6529960632324	https://www.genecards.org/cgi-bin/carddisp.pl?gene=C1QTNF3
SLC39A14	Solute Carrier Family 39 Member 14	Protein Coding	Q15043	48	GC08P022367	17.6386222839355	https://www.genecards.org/cgi-bin/carddisp.pl?gene=SLC39A14
PCSK6	Proprotein Convertase Subtilisin/Kexin Type 6	Protein Coding	P29122	47	GC15M137687	17.6364669799805	https://www.genecards.org/cgi-bin/carddisp.pl?gene=PCSK6
MIR141	MicroRNA 141	RNA Gene		22	GC12P030503	17.6345520019531	https://www.genecards.org/cgi-bin/carddisp.pl?gene=MIR141
AKT3	AKT Serine/Threonine Kinase 3	Protein Coding	Q9Y243	58	GC01M243488	17.6343231201172	https://www.genecards.org/cgi-bin/carddisp.pl?gene=AKT3
MSX2	Msh Homeobox 2	Protein Coding	P35548	50	GC05P174724	17.6330890655518	https://www.genecards.org/cgi-bin/carddisp.pl?gene=MSX2
DCT	Dopachrome Tautomerase	Protein Coding	P40126	49	GC13M094436	17.6266860961914	https://www.genecards.org/cgi-bin/carddisp.pl?gene=DCT
ERGIC2	ERGIC And Golgi 2	Protein Coding	Q96RQ1	41	GC12M029337	17.6234550476074	https://www.genecards.org/cgi-bin/carddisp.pl?gene=ERGIC2
SKP2	S-Phase Kinase Associated Protein 2	Protein Coding	Q13309	48	GC05P036151	17.6027431488037	https://www.genecards.org/cgi-bin/carddisp.pl?gene=SKP2
VIP	Vasoactive Intestinal Peptide	Protein Coding	P01282	48	GC06P152750	17.5960884094238	https://www.genecards.org/cgi-bin/carddisp.pl?gene=VIP
TPP1	Tripeptidyl Peptidase 1	Protein Coding	O14773	49	GC11M009249	17.5807914733887	https://www.genecards.org/cgi-bin/carddisp.pl?gene=TPP1
TAF1	TATA-Box Binding Protein Associated Factor 1	Protein Coding	P21675	52	GC0XP071366	17.5806579589844	https://www.genecards.org/cgi-bin/carddisp.pl?gene=TAF1
MVP	Major Vault Protein	Protein Coding	Q14764	45	GC16P054105	17.5768451690674	https://www.genecards.org/cgi-bin/carddisp.pl?gene=MVP
AGPAT2	1-Acylglycerol-3-Phosphate O-Acyltransferase 2	Protein Coding	O15120	48	GC09M136673	17.5673999786377	https://www.genecards.org/cgi-bin/carddisp.pl?gene=AGPAT2
SLCO1B1	Solute Carrier Organic Anion Transporter Family Member 1B1	Protein Coding	Q9Y6L6	51	GC12P030887	17.56689453125	https://www.genecards.org/cgi-bin/carddisp.pl?gene=SLCO1B1
PVALB	Parvalbumin	Protein Coding	P20472	45	GC22M036800	17.5597801208496	https://www.genecards.org/cgi-bin/carddisp.pl?gene=PVALB
CXCL10	C-X-C Motif Chemokine Ligand 10	Protein Coding	P02778	48	GC04M076021	17.5396995544434	https://www.genecards.org/cgi-bin/carddisp.pl?gene=CXCL10
CDKN1C	Cyclin Dependent Kinase Inhibitor 1C	Protein Coding	P49918	49	GC11M009036	17.538610458374	https://www.genecards.org/cgi-bin/carddisp.pl?gene=CDKN1C
MIR15A	MicroRNA 15a	RNA Gene		17	GC13M050049	17.5379257202148	https://www.genecards.org/cgi-bin/carddisp.pl?gene=MIR15A
TRPM4	Transient Receptor Potential Cation Channel Subfamily M Member 4	Protein Coding	Q8TD43	48	GC19P049157	17.5327739715576	https://www.genecards.org/cgi-bin/carddisp.pl?gene=TRPM4
TUBB3	Tubulin Beta 3 Class III	Protein Coding	Q13509	53	GC16P092275	17.5258140563965	https://www.genecards.org/cgi-bin/carddisp.pl?gene=TUBB3
SNHG8	Small Nucleolar RNA Host Gene 8	RNA Gene		22	GC04P118278	17.5193862915039	https://www.genecards.org/cgi-bin/carddisp.pl?gene=SNHG8
RPS24	Ribosomal Protein S24	Protein Coding	P62847	47	GC10P078033	17.5110855102539	https://www.genecards.org/cgi-bin/carddisp.pl?gene=RPS24
MAP3K20	Mitogen-Activated Protein Kinase Kinase Kinase 20	Protein Coding	Q9NYL2	50	GC02P173076	17.5104637145996	https://www.genecards.org/cgi-bin/carddisp.pl?gene=MAP3K20
SPG11	SPG11 Vesicle Trafficking Associated, Spatacsin	Protein Coding	Q96JI7	44	GC15M044562	17.5084686279297	https://www.genecards.org/cgi-bin/carddisp.pl?gene=SPG11
SF3B1	Splicing Factor 3b Subunit 1	Protein Coding	O75533	49	GC02M197453	17.5061798095703	https://www.genecards.org/cgi-bin/carddisp.pl?gene=SF3B1
ESYT2	Extended Synaptotagmin 2	Protein Coding	A0FGR8	41	GC07M158730	17.5054016113281	https://www.genecards.org/cgi-bin/carddisp.pl?gene=ESYT2
TRAPPC9	Trafficking Protein Particle Complex Subunit 9	Protein Coding	Q96Q05	44	GC08M139728	17.4949531555176	https://www.genecards.org/cgi-bin/carddisp.pl?gene=TRAPPC9
ITGA2	Integrin Subunit Alpha 2	Protein Coding	P17301	50	GC05P052989	17.4926147460938	https://www.genecards.org/cgi-bin/carddisp.pl?gene=ITGA2
GFPT1	Glutamine--Fructose-6-Phosphate Transaminase 1	Protein Coding	Q06210	50	GC02M069319	17.4851188659668	https://www.genecards.org/cgi-bin/carddisp.pl?gene=GFPT1
RNU4ATAC	RNA, U4atac Small Nuclear	RNA Gene		21	GC02P127225	17.4831008911133	https://www.genecards.org/cgi-bin/carddisp.pl?gene=RNU4ATAC
KAT5	Lysine Acetyltransferase 5	Protein Coding	Q92993	54	GC11P065711	17.4795951843262	https://www.genecards.org/cgi-bin/carddisp.pl?gene=KAT5
NRF1	Nuclear Respiratory Factor 1	Protein Coding	Q16656	48	GC07P129611	17.4754390716553	https://www.genecards.org/cgi-bin/carddisp.pl?gene=NRF1
SI	Sucrase-Isomaltase	Protein Coding	P14410	48	GC03M164978	17.4719390869141	https://www.genecards.org/cgi-bin/carddisp.pl?gene=SI
PRKG1	Protein Kinase CGMP-Dependent 1	Protein Coding	Q13976	54	GC10P050991	17.4715995788574	https://www.genecards.org/cgi-bin/carddisp.pl?gene=PRKG1
TPM3	Tropomyosin 3	Protein Coding	P06753	51	GC01M154155	17.4597625732422	https://www.genecards.org/cgi-bin/carddisp.pl?gene=TPM3
STX1A	Syntaxin 1A	Protein Coding	Q16623	52	GC07M074194	17.457332611084	https://www.genecards.org/cgi-bin/carddisp.pl?gene=STX1A
NCSTN	Nicastrin	Protein Coding	Q92542	52	GC01P160343	17.4571495056152	https://www.genecards.org/cgi-bin/carddisp.pl?gene=NCSTN
PHB1	Prohibitin 1	Protein Coding	P35232	50	GC17M064671	17.4559879302979	https://www.genecards.org/cgi-bin/carddisp.pl?gene=PHB1
F13A1	Coagulation Factor XIII A Chain	Protein Coding	P00488	51	GC06M006144	17.4505519866943	https://www.genecards.org/cgi-bin/carddisp.pl?gene=F13A1
TAT	Tyrosine Aminotransferase	Protein Coding	P17735	48	GC16M071565	17.4446907043457	https://www.genecards.org/cgi-bin/carddisp.pl?gene=TAT
RAB2A	RAB2A, Member RAS Oncogene Family	Protein Coding	P61019	46	GC08P060516	17.4385261535645	https://www.genecards.org/cgi-bin/carddisp.pl?gene=RAB2A
IL15	Interleukin 15	Protein Coding	P40933	47	GC04P141636	17.433650970459	https://www.genecards.org/cgi-bin/carddisp.pl?gene=IL15
TUBB4A	Tubulin Beta 4A Class IVa	Protein Coding	P04350	52	GC19M010913	17.4221477508545	https://www.genecards.org/cgi-bin/carddisp.pl?gene=TUBB4A
FGF8	Fibroblast Growth Factor 8	Protein Coding	P55075	52	GC10M101770	17.4215545654297	https://www.genecards.org/cgi-bin/carddisp.pl?gene=FGF8
CLCC1	Chloride Channel CLIC Like 1	Protein Coding	Q96S66	42	GC01M108881	17.4201316833496	https://www.genecards.org/cgi-bin/carddisp.pl?gene=CLCC1
ITPR3	Inositol 1,4,5-Trisphosphate Receptor Type 3	Protein Coding	Q14573	50	GC06P033620	17.4172630310059	https://www.genecards.org/cgi-bin/carddisp.pl?gene=ITPR3
AP1S3	Adaptor Related Protein Complex 1 Subunit Sigma 3	Protein Coding	Q96PC3	43	GC02M223667	17.4107723236084	https://www.genecards.org/cgi-bin/carddisp.pl?gene=AP1S3
TGIF1	TGFB Induced Factor Homeobox 1	Protein Coding	Q15583	50	GC18P003411	17.4052734375	https://www.genecards.org/cgi-bin/carddisp.pl?gene=TGIF1
MYO5A	Myosin VA	Protein Coding	Q9Y4I1	48	GC15M138516	17.4020442962646	https://www.genecards.org/cgi-bin/carddisp.pl?gene=MYO5A
STAT6	Signal Transducer And Activator Of Transcription 6	Protein Coding	P42226	54	GC12M057095	17.3833541870117	https://www.genecards.org/cgi-bin/carddisp.pl?gene=STAT6
STT3A	STT3 Oligosaccharyltransferase Complex Catalytic Subunit A	Protein Coding	P46977	50	GC11P125592	17.3808727264404	https://www.genecards.org/cgi-bin/carddisp.pl?gene=STT3A
TFEB	Transcription Factor EB	Protein Coding	P19484	46	GC06M084156	17.3805828094482	https://www.genecards.org/cgi-bin/carddisp.pl?gene=TFEB
AP2S1	Adaptor Related Protein Complex 2 Subunit Sigma 1	Protein Coding	P53680	47	GC19M046838	17.3758392333984	https://www.genecards.org/cgi-bin/carddisp.pl?gene=AP2S1
PROS1	Protein S	Protein Coding	P07225	53	GC03M093873	17.3713436126709	https://www.genecards.org/cgi-bin/carddisp.pl?gene=PROS1
RBBP4	RB Binding Protein 4, Chromatin Remodeling Factor	Protein Coding	Q09028	48	GC01P032651	17.3710441589355	https://www.genecards.org/cgi-bin/carddisp.pl?gene=RBBP4
LARGE1	LARGE Xylosyl- And Glucuronyltransferase 1	Protein Coding	O95461	45	GC22M070321	17.3708724975586	https://www.genecards.org/cgi-bin/carddisp.pl?gene=LARGE1
VTRNA1-1	Vault RNA 1-1	RNA Gene		15	GC05P149542	17.3692531585693	https://www.genecards.org/cgi-bin/carddisp.pl?gene=VTRNA1-1
CCND2	Cyclin D2	Protein Coding	P30279	52	GC12P030414	17.3676147460938	https://www.genecards.org/cgi-bin/carddisp.pl?gene=CCND2
LRPPRC	Leucine Rich Pentatricopeptide Repeat Containing	Protein Coding	P42704	47	GC02M043886	17.3664302825928	https://www.genecards.org/cgi-bin/carddisp.pl?gene=LRPPRC
ACAN	Aggrecan	Protein Coding	P16112	51	GC15P137698	17.3620166778564	https://www.genecards.org/cgi-bin/carddisp.pl?gene=ACAN
LPP	LIM Domain Containing Preferred Translocation Partner In Lipoma	Protein Coding	Q93052	48	GC03P188153	17.3600521087646	https://www.genecards.org/cgi-bin/carddisp.pl?gene=LPP
ACTL6A	Actin Like 6A	Protein Coding	O96019	45	GC03P179562	17.3483066558838	https://www.genecards.org/cgi-bin/carddisp.pl?gene=ACTL6A
NEU1	Neuraminidase 1	Protein Coding	Q99519	51	GC06M031857	17.3458595275879	https://www.genecards.org/cgi-bin/carddisp.pl?gene=NEU1
MAP2K7	Mitogen-Activated Protein Kinase Kinase 7	Protein Coding	O14733	50	GC19P007903	17.3443965911865	https://www.genecards.org/cgi-bin/carddisp.pl?gene=MAP2K7
GSTM3	Glutathione S-Transferase Mu 3	Protein Coding	P21266	50	GC01M109733	17.3404674530029	https://www.genecards.org/cgi-bin/carddisp.pl?gene=GSTM3
CHD2	Chromodomain Helicase DNA Binding Protein 2	Protein Coding	O14647	47	GC15P137814	17.3358345031738	https://www.genecards.org/cgi-bin/carddisp.pl?gene=CHD2
PWAR4	Prader Willi/Angelman Region RNA 4	RNA Gene		10	GC15P025211	17.3338069915771	https://www.genecards.org/cgi-bin/carddisp.pl?gene=PWAR4
P3H1	Prolyl 3-Hydroxylase 1	Protein Coding	Q32P28	45	GC01M042746	17.3304119110107	https://www.genecards.org/cgi-bin/carddisp.pl?gene=P3H1
H4C1	H4 Clustered Histone 1	Protein Coding	P62805	39	GC06P111761	17.330228805542	https://www.genecards.org/cgi-bin/carddisp.pl?gene=H4C1
GPX7	Glutathione Peroxidase 7	Protein Coding	Q96SL4	46	GC01P052602	17.3299255371094	https://www.genecards.org/cgi-bin/carddisp.pl?gene=GPX7
ITGB4	Integrin Subunit Beta 4	Protein Coding	P16144	53	GC17P075721	17.3279342651367	https://www.genecards.org/cgi-bin/carddisp.pl?gene=ITGB4
ADCY10	Adenylate Cyclase 10	Protein Coding	Q96PN6	48	GC01M167809	17.3197956085205	https://www.genecards.org/cgi-bin/carddisp.pl?gene=ADCY10
RRAGC	Ras Related GTP Binding C	Protein Coding	Q9HB90	45	GC01M038948	17.316930770874	https://www.genecards.org/cgi-bin/carddisp.pl?gene=RRAGC
TNFSF13B	TNF Superfamily Member 13b	Protein Coding	Q9Y275	49	GC13P108251	17.3152637481689	https://www.genecards.org/cgi-bin/carddisp.pl?gene=TNFSF13B
SLC12A3	Solute Carrier Family 12 Member 3	Protein Coding	P55017	51	GC16P056865	17.3130989074707	https://www.genecards.org/cgi-bin/carddisp.pl?gene=SLC12A3
CCDC47	Coiled-Coil Domain Containing 47	Protein Coding	Q96A33	41	GC17M063745	17.3106346130371	https://www.genecards.org/cgi-bin/carddisp.pl?gene=CCDC47
BSG	Basigin (Ok Blood Group)	Protein Coding	P35613	49	GC19P000571	17.3088893890381	https://www.genecards.org/cgi-bin/carddisp.pl?gene=BSG
CCL3	C-C Motif Chemokine Ligand 3	Protein Coding	P10147	44	GC17M036088	17.292594909668	https://www.genecards.org/cgi-bin/carddisp.pl?gene=CCL3
VTN	Vitronectin	Protein Coding	P04004	48	GC17M063257	17.288703918457	https://www.genecards.org/cgi-bin/carddisp.pl?gene=VTN
RHOD	Ras Homolog Family Member D	Protein Coding	O00212	41	GC11P079973	17.288106918335	https://www.genecards.org/cgi-bin/carddisp.pl?gene=RHOD
IL33	Interleukin 33	Protein Coding	O95760	43	GC09P008424	17.2792587280273	https://www.genecards.org/cgi-bin/carddisp.pl?gene=IL33
SBDS	SBDS Ribosome Maturation Factor	Protein Coding	Q9Y3A5	48	GC07M066987	17.278076171875	https://www.genecards.org/cgi-bin/carddisp.pl?gene=SBDS
HTR3A	5-Hydroxytryptamine Receptor 3A	Protein Coding	P46098	50	GC11P113975	17.2712821960449	https://www.genecards.org/cgi-bin/carddisp.pl?gene=HTR3A
QRICH1	Glutamine Rich 1	Protein Coding	Q2TAL8	41	GC03M052655	17.256763458252	https://www.genecards.org/cgi-bin/carddisp.pl?gene=QRICH1
SORT1	Sortilin 1	Protein Coding	Q99523	48	GC01M109310	17.2503223419189	https://www.genecards.org/cgi-bin/carddisp.pl?gene=SORT1
ITPR2	Inositol 1,4,5-Trisphosphate Receptor Type 2	Protein Coding	Q14571	49	GC12M026573	17.2379856109619	https://www.genecards.org/cgi-bin/carddisp.pl?gene=ITPR2
CIITA	Class II Major Histocompatibility Complex Transactivator	Protein Coding	P33076	48	GC16P052668	17.237174987793	https://www.genecards.org/cgi-bin/carddisp.pl?gene=CIITA
ISG20	Interferon Stimulated Exonuclease Gene 20	Protein Coding	Q96AZ6	44	GC15P088635	17.2361450195313	https://www.genecards.org/cgi-bin/carddisp.pl?gene=ISG20
LMAN2L	Lectin, Mannose Binding 2 Like	Protein Coding	Q9H0V9	44	GC02M099941	17.2311210632324	https://www.genecards.org/cgi-bin/carddisp.pl?gene=LMAN2L
NCOA2	Nuclear Receptor Coactivator 2	Protein Coding	Q15596	49	GC08M070109	17.2225360870361	https://www.genecards.org/cgi-bin/carddisp.pl?gene=NCOA2
PPT1	Palmitoyl-Protein Thioesterase 1	Protein Coding	P50897	51	GC01M040144	17.2207546234131	https://www.genecards.org/cgi-bin/carddisp.pl?gene=PPT1
PLCG1	Phospholipase C Gamma 1	Protein Coding	P19174	52	GC20P041136	17.2122955322266	https://www.genecards.org/cgi-bin/carddisp.pl?gene=PLCG1
USO1	USO1 Vesicle Transport Factor	Protein Coding	O60763	41	GC04P075724	17.2107772827148	https://www.genecards.org/cgi-bin/carddisp.pl?gene=USO1
SRPRA	SRP Receptor Subunit Alpha	Protein Coding	P08240	41	GC11M126255	17.204475402832	https://www.genecards.org/cgi-bin/carddisp.pl?gene=SRPRA
SLC6A1	Solute Carrier Family 6 Member 1	Protein Coding	P30531	51	GC03P018372	17.1992874145508	https://www.genecards.org/cgi-bin/carddisp.pl?gene=SLC6A1
SET	SET Nuclear Proto-Oncogene	Protein Coding	Q01105	48	GC09P130788	17.1992568969727	https://www.genecards.org/cgi-bin/carddisp.pl?gene=SET
PHIP	Pleckstrin Homology Domain Interacting Protein	Protein Coding	Q8WWQ0	45	GC06M078934	17.1991939544678	https://www.genecards.org/cgi-bin/carddisp.pl?gene=PHIP
IGF2BP1	Insulin Like Growth Factor 2 MRNA Binding Protein 1	Protein Coding	Q9NZI8	45	GC17P086672	17.195987701416	https://www.genecards.org/cgi-bin/carddisp.pl?gene=IGF2BP1
KTN1	Kinectin 1	Protein Coding	Q86UP2	45	GC14P055559	17.1953945159912	https://www.genecards.org/cgi-bin/carddisp.pl?gene=KTN1
CYP27B1	Cytochrome P450 Family 27 Subfamily B Member 1	Protein Coding	O15528	50	GC12M058776	17.1900844573975	https://www.genecards.org/cgi-bin/carddisp.pl?gene=CYP27B1
YWHAZ	Tyrosine 3-Monooxygenase/Tryptophan 5-Monooxygenase Activation Protein Zeta	Protein Coding	P63104	51	GC08M100917	17.1881980895996	https://www.genecards.org/cgi-bin/carddisp.pl?gene=YWHAZ
FRG1	FSHD Region Gene 1	Protein Coding	Q14331	45	GC04P189940	17.184455871582	https://www.genecards.org/cgi-bin/carddisp.pl?gene=FRG1
MAP1B	Microtubule Associated Protein 1B	Protein Coding	P46821	48	GC05P072107	17.1821327209473	https://www.genecards.org/cgi-bin/carddisp.pl?gene=MAP1B
FGF23	Fibroblast Growth Factor 23	Protein Coding	Q9GZV9	50	GC12M004368	17.1817321777344	https://www.genecards.org/cgi-bin/carddisp.pl?gene=FGF23
PCDH19	Protocadherin 19	Protein Coding	Q8TAB3	47	GC0XM100291	17.1769905090332	https://www.genecards.org/cgi-bin/carddisp.pl?gene=PCDH19
GNB1	G Protein Subunit Beta 1	Protein Coding	P62873	50	GC01M001785	17.1699829101563	https://www.genecards.org/cgi-bin/carddisp.pl?gene=GNB1
PTS	6-Pyruvoyltetrahydropterin Synthase	Protein Coding	Q03393	50	GC11P112226	17.169189453125	https://www.genecards.org/cgi-bin/carddisp.pl?gene=PTS
WDR45	WD Repeat Domain 45	Protein Coding	Q9Y484	45	GC0XM049074	17.1595191955566	https://www.genecards.org/cgi-bin/carddisp.pl?gene=WDR45
A2M	Alpha-2-Macroglobulin	Protein Coding	P01023	50	GC12M009067	17.156774520874	https://www.genecards.org/cgi-bin/carddisp.pl?gene=A2M
GOSR2	Golgi SNAP Receptor Complex Member 2	Protein Coding	O14653	47	GC17P086579	17.1536846160889	https://www.genecards.org/cgi-bin/carddisp.pl?gene=GOSR2
STX18	Syntaxin 18	Protein Coding	Q9P2W9	41	GC04M004417	17.1507148742676	https://www.genecards.org/cgi-bin/carddisp.pl?gene=STX18
OSBPL3	Oxysterol Binding Protein Like 3	Protein Coding	Q9H4L5	43	GC07M024836	17.1505489349365	https://www.genecards.org/cgi-bin/carddisp.pl?gene=OSBPL3
EED	Embryonic Ectoderm Development	Protein Coding	O75530	47	GC11P086259	17.1467018127441	https://www.genecards.org/cgi-bin/carddisp.pl?gene=EED
TIAL1	TIA1 Cytotoxic Granule Associated RNA Binding Protein Like 1	Protein Coding	Q01085	44	GC10M119571	17.1364059448242	https://www.genecards.org/cgi-bin/carddisp.pl?gene=TIAL1
EXOSC3	Exosome Component 3	Protein Coding	Q9NQT5	47	GC09M037772	17.1284103393555	https://www.genecards.org/cgi-bin/carddisp.pl?gene=EXOSC3
UBE2I	Ubiquitin Conjugating Enzyme E2 I	Protein Coding	P63279	52	GC16P052380	17.1229515075684	https://www.genecards.org/cgi-bin/carddisp.pl?gene=UBE2I
CRHR2	Corticotropin Releasing Hormone Receptor 2	Protein Coding	Q13324	47	GC07M030651	17.1174468994141	https://www.genecards.org/cgi-bin/carddisp.pl?gene=CRHR2
IRAK1	Interleukin 1 Receptor Associated Kinase 1	Protein Coding	P51617	53	GC0XM154010	17.1171875	https://www.genecards.org/cgi-bin/carddisp.pl?gene=IRAK1
CEP104	Centrosomal Protein 104	Protein Coding	O60308	42	GC01M003812	17.114294052124	https://www.genecards.org/cgi-bin/carddisp.pl?gene=CEP104
MIR4435-2HG	MIR4435-2 Host Gene	RNA Gene		20	GC02M112207	17.1084442138672	https://www.genecards.org/cgi-bin/carddisp.pl?gene=MIR4435-2HG
PKN1	Protein Kinase N1	Protein Coding	Q16512	52	GC19P014433	17.1074295043945	https://www.genecards.org/cgi-bin/carddisp.pl?gene=PKN1
ATL2	Atlastin GTPase 2	Protein Coding	Q8NHH9	41	GC02M038294	17.1022262573242	https://www.genecards.org/cgi-bin/carddisp.pl?gene=ATL2
MBP	Myelin Basic Protein	Protein Coding	P02686	48	GC18M076978	17.1014194488525	https://www.genecards.org/cgi-bin/carddisp.pl?gene=MBP
TSPAN1	Tetraspanin 1	Protein Coding	O60635	44	GC01P046175	17.0989952087402	https://www.genecards.org/cgi-bin/carddisp.pl?gene=TSPAN1
CCDC88B	Coiled-Coil Domain Containing 88B	Protein Coding	A6NC98	36	GC11P064340	17.0985450744629	https://www.genecards.org/cgi-bin/carddisp.pl?gene=CCDC88B
EFEMP1	EGF Containing Fibulin Extracellular Matrix Protein 1	Protein Coding	Q12805	48	GC02M055865	17.0978355407715	https://www.genecards.org/cgi-bin/carddisp.pl?gene=EFEMP1
CHCHD10	Coiled-Coil-Helix-Coiled-Coil-Helix Domain Containing 10	Protein Coding	Q8WYQ3	43	GC22M023765	17.095100402832	https://www.genecards.org/cgi-bin/carddisp.pl?gene=CHCHD10
APBB1	Amyloid Beta Precursor Protein Binding Family B Member 1	Protein Coding	O00213	47	GC11M009230	17.084415435791	https://www.genecards.org/cgi-bin/carddisp.pl?gene=APBB1
EMC10	ER Membrane Protein Complex Subunit 10	Protein Coding	Q5UCC4	42	GC19P050476	17.0745429992676	https://www.genecards.org/cgi-bin/carddisp.pl?gene=EMC10
RPS6KB1	Ribosomal Protein S6 Kinase B1	Protein Coding	P23443	53	GC17P059893	17.072193145752	https://www.genecards.org/cgi-bin/carddisp.pl?gene=RPS6KB1
LCK	LCK Proto-Oncogene, Src Family Tyrosine Kinase	Protein Coding	P06239	56	GC01P032251	17.0685234069824	https://www.genecards.org/cgi-bin/carddisp.pl?gene=LCK
SMAD7	SMAD Family Member 7	Protein Coding	O15105	48	GC18M048919	17.0656089782715	https://www.genecards.org/cgi-bin/carddisp.pl?gene=SMAD7
LIF	LIF Interleukin 6 Family Cytokine	Protein Coding	P15018	48	GC22M030240	17.0568389892578	https://www.genecards.org/cgi-bin/carddisp.pl?gene=LIF
GPX4	Glutathione Peroxidase 4	Protein Coding	P36969	51	GC19P001103	17.0557422637939	https://www.genecards.org/cgi-bin/carddisp.pl?gene=GPX4
MPL	MPL Proto-Oncogene, Thrombopoietin Receptor	Protein Coding	P40238	52	GC01P043337	17.0554332733154	https://www.genecards.org/cgi-bin/carddisp.pl?gene=MPL
AGR2	Anterior Gradient 2, Protein Disulphide Isomerase Family Member	Protein Coding	O95994	44	GC07M017264	17.0460815429688	https://www.genecards.org/cgi-bin/carddisp.pl?gene=AGR2
TGFB3	Transforming Growth Factor Beta 3	Protein Coding	P10600	52	GC14M075958	17.0426197052002	https://www.genecards.org/cgi-bin/carddisp.pl?gene=TGFB3
C19orf12	Chromosome 19 Open Reading Frame 12	Protein Coding	Q9NSK7	39	GC19M082384	17.0395126342773	https://www.genecards.org/cgi-bin/carddisp.pl?gene=C19orf12
VCL	Vinculin	Protein Coding	P18206	52	GC10P073995	17.0248527526855	https://www.genecards.org/cgi-bin/carddisp.pl?gene=VCL
RUVBL2	RuvB Like AAA ATPase 2	Protein Coding	Q9Y230	48	GC19P048993	17.0244407653809	https://www.genecards.org/cgi-bin/carddisp.pl?gene=RUVBL2
PBX1	PBX Homeobox 1	Protein Coding	P40424	52	GC01P164524	17.0188179016113	https://www.genecards.org/cgi-bin/carddisp.pl?gene=PBX1
PRMT1	Protein Arginine Methyltransferase 1	Protein Coding	Q99873	53	GC19P049675	16.9933547973633	https://www.genecards.org/cgi-bin/carddisp.pl?gene=PRMT1
SCARB1	Scavenger Receptor Class B Member 1	Protein Coding	Q8WTV0	51	GC12M124776	16.9909553527832	https://www.genecards.org/cgi-bin/carddisp.pl?gene=SCARB1
PSMC3	Proteasome 26S Subunit, ATPase 3	Protein Coding	P17980	48	GC11M113172	16.986644744873	https://www.genecards.org/cgi-bin/carddisp.pl?gene=PSMC3
C1QTNF9	C1q And TNF Related 9	Protein Coding	P0C862	38	GC13P024307	16.985050201416	https://www.genecards.org/cgi-bin/carddisp.pl?gene=C1QTNF9
MIR150	MicroRNA 150	RNA Gene		22	GC19M049500	16.9787979125977	https://www.genecards.org/cgi-bin/carddisp.pl?gene=MIR150
MTMR14	Myotubularin Related Protein 14	Protein Coding	Q8NCE2	48	GC03P009649	16.9759426116943	https://www.genecards.org/cgi-bin/carddisp.pl?gene=MTMR14
MTA1	Metastasis Associated 1	Protein Coding	Q13330	46	GC14P105419	16.9756946563721	https://www.genecards.org/cgi-bin/carddisp.pl?gene=MTA1
G6PC2	Glucose-6-Phosphatase Catalytic Subunit 2	Protein Coding	Q9NQR9	42	GC02P168901	16.9616718292236	https://www.genecards.org/cgi-bin/carddisp.pl?gene=G6PC2
PRKD1	Protein Kinase D1	Protein Coding	Q15139	53	GC14M029576	16.9616146087646	https://www.genecards.org/cgi-bin/carddisp.pl?gene=PRKD1
RPL18	Ribosomal Protein L18	Protein Coding	Q07020	48	GC19M048615	16.9570293426514	https://www.genecards.org/cgi-bin/carddisp.pl?gene=RPL18
BBS9	Bardet-Biedl Syndrome 9	Protein Coding	Q3SYG4	44	GC07P033555	16.9569358825684	https://www.genecards.org/cgi-bin/carddisp.pl?gene=BBS9
SYNE2	Spectrin Repeat Containing Nuclear Envelope Protein 2	Protein Coding	Q8WXH0	44	GC14P063761	16.9441680908203	https://www.genecards.org/cgi-bin/carddisp.pl?gene=SYNE2
MT-RNR1	Mitochondrially Encoded 12S RRNA	RNA Gene	A0A0C5B5G6	17	GCMTP000642	16.9429302215576	https://www.genecards.org/cgi-bin/carddisp.pl?gene=MT-RNR1
CAMK2A	Calcium/Calmodulin Dependent Protein Kinase II Alpha	Protein Coding	Q9UQM7	56	GC05M150219	16.9427032470703	https://www.genecards.org/cgi-bin/carddisp.pl?gene=CAMK2A
CSNK2A2	Casein Kinase 2 Alpha 2	Protein Coding	P19784	50	GC16M058157	16.9278945922852	https://www.genecards.org/cgi-bin/carddisp.pl?gene=CSNK2A2
COL4A2	Collagen Type IV Alpha 2 Chain	Protein Coding	P08572	51	GC13P110305	16.922119140625	https://www.genecards.org/cgi-bin/carddisp.pl?gene=COL4A2
MGST1	Microsomal Glutathione S-Transferase 1	Protein Coding	P10620	47	GC12P016347	16.9185676574707	https://www.genecards.org/cgi-bin/carddisp.pl?gene=MGST1
ADAMTSL1	ADAMTS Like 1	Protein Coding	Q8N6G6	46	GC09P017906	16.9106540679932	https://www.genecards.org/cgi-bin/carddisp.pl?gene=ADAMTSL1
EPDR1	Ependymin Related 1	Protein Coding	Q9UM22	41	GC07P037926	16.9092597961426	https://www.genecards.org/cgi-bin/carddisp.pl?gene=EPDR1
AFP	Alpha Fetoprotein	Protein Coding	P02771	51	GC04P073431	16.9044303894043	https://www.genecards.org/cgi-bin/carddisp.pl?gene=AFP
SCNN1A	Sodium Channel Epithelial 1 Subunit Alpha	Protein Coding	P37088	53	GC12M006346	16.8987464904785	https://www.genecards.org/cgi-bin/carddisp.pl?gene=SCNN1A
CD79A	CD79a Molecule	Protein Coding	P11912	52	GC19P041877	16.894136428833	https://www.genecards.org/cgi-bin/carddisp.pl?gene=CD79A
ACADM	Acyl-CoA Dehydrogenase Medium Chain	Protein Coding	P11310	50	GC01P075724	16.888973236084	https://www.genecards.org/cgi-bin/carddisp.pl?gene=ACADM
TRRAP	Transformation/Transcription Domain Associated Protein	Protein Coding	Q9Y4A5	48	GC07P098877	16.8884162902832	https://www.genecards.org/cgi-bin/carddisp.pl?gene=TRRAP
TMED10	Transmembrane P24 Trafficking Protein 10	Protein Coding	P49755	46	GC14M075215	16.8817558288574	https://www.genecards.org/cgi-bin/carddisp.pl?gene=TMED10
RBP4	Retinol Binding Protein 4	Protein Coding	P02753	49	GC10M093591	16.8806476593018	https://www.genecards.org/cgi-bin/carddisp.pl?gene=RBP4
ITGB2	Integrin Subunit Beta 2	Protein Coding	P05107	54	GC21M044885	16.8797912597656	https://www.genecards.org/cgi-bin/carddisp.pl?gene=ITGB2
OLR1	Oxidized Low Density Lipoprotein Receptor 1	Protein Coding	P78380	46	GC12M025972	16.8764266967773	https://www.genecards.org/cgi-bin/carddisp.pl?gene=OLR1
GCG	Glucagon	Protein Coding	P01275	46	GC02M162142	16.8763217926025	https://www.genecards.org/cgi-bin/carddisp.pl?gene=GCG
PAFAH1B1	Platelet Activating Factor Acetylhydrolase 1b Regulatory Subunit 1	Protein Coding	P43034	51	GC17P002593	16.8734016418457	https://www.genecards.org/cgi-bin/carddisp.pl?gene=PAFAH1B1
KHSRP	KH-Type Splicing Regulatory Protein	Protein Coding	Q92945	45	GC19M006413	16.863410949707	https://www.genecards.org/cgi-bin/carddisp.pl?gene=KHSRP
RRAGD	Ras Related GTP Binding D	Protein Coding	Q9NQL2	44	GC06M089364	16.8622341156006	https://www.genecards.org/cgi-bin/carddisp.pl?gene=RRAGD
NCK1	NCK Adaptor Protein 1	Protein Coding	P16333	47	GC03P136862	16.8618965148926	https://www.genecards.org/cgi-bin/carddisp.pl?gene=NCK1
SGTA	Small Glutamine Rich Tetratricopeptide Repeat Co-Chaperone Alpha	Protein Coding	O43765	43	GC19M002754	16.8590259552002	https://www.genecards.org/cgi-bin/carddisp.pl?gene=SGTA
VPS13B	Vacuolar Protein Sorting 13 Homolog B	Protein Coding	Q7Z7G8	44	GC08P099011	16.8588218688965	https://www.genecards.org/cgi-bin/carddisp.pl?gene=VPS13B
REEP1	Receptor Accessory Protein 1	Protein Coding	Q9H902	45	GC02M086213	16.8557090759277	https://www.genecards.org/cgi-bin/carddisp.pl?gene=REEP1
MAPK13	Mitogen-Activated Protein Kinase 13	Protein Coding	O15264	50	GC06P112155	16.8549499511719	https://www.genecards.org/cgi-bin/carddisp.pl?gene=MAPK13
PROKR2	Prokineticin Receptor 2	Protein Coding	Q8NFJ6	46	GC20M009202	16.8499755859375	https://www.genecards.org/cgi-bin/carddisp.pl?gene=PROKR2
ASS1	Argininosuccinate Synthase 1	Protein Coding	P00966	53	GC09P130444	16.849853515625	https://www.genecards.org/cgi-bin/carddisp.pl?gene=ASS1
ATRIP	ATR Interacting Protein	Protein Coding	Q8WXE1	47	GC03P053880	16.8349113464355	https://www.genecards.org/cgi-bin/carddisp.pl?gene=ATRIP
SLC17A5	Solute Carrier Family 17 Member 5	Protein Coding	Q9NRA2	48	GC06M073593	16.8280391693115	https://www.genecards.org/cgi-bin/carddisp.pl?gene=SLC17A5
GUSB	Glucuronidase Beta	Protein Coding	P08236	52	GC07M065960	16.8245754241943	https://www.genecards.org/cgi-bin/carddisp.pl?gene=GUSB
UBE2J2	Ubiquitin Conjugating Enzyme E2 J2	Protein Coding	Q8N2K1	44	GC01M010590	16.8242053985596	https://www.genecards.org/cgi-bin/carddisp.pl?gene=UBE2J2
SLN	Sarcolipin	Protein Coding	O00631	37	GC11M114374	16.8194847106934	https://www.genecards.org/cgi-bin/carddisp.pl?gene=SLN
CCN1	Cellular Communication Network Factor 1	Protein Coding	O00622	45	GC01P085585	16.8069515228271	https://www.genecards.org/cgi-bin/carddisp.pl?gene=CCN1
ALG13	ALG13 UDP-N-Acetylglucosaminyltransferase Subunit	Protein Coding	Q9NP73	44	GC0XP111665	16.7948017120361	https://www.genecards.org/cgi-bin/carddisp.pl?gene=ALG13
RPL26	Ribosomal Protein L26	Protein Coding	P61254	47	GC17M008377	16.7938194274902	https://www.genecards.org/cgi-bin/carddisp.pl?gene=RPL26
TRIM21	Tripartite Motif Containing 21	Protein Coding	P19474	47	GC11M004384	16.7924671173096	https://www.genecards.org/cgi-bin/carddisp.pl?gene=TRIM21
ADAM17	ADAM Metallopeptidase Domain 17	Protein Coding	P78536	54	GC02M009488	16.7806739807129	https://www.genecards.org/cgi-bin/carddisp.pl?gene=ADAM17
NEK4	NIMA Related Kinase 4	Protein Coding	P51957	44	GC03M052708	16.7776947021484	https://www.genecards.org/cgi-bin/carddisp.pl?gene=NEK4
AP1M1	Adaptor Related Protein Complex 1 Subunit Mu 1	Protein Coding	Q9BXS5	44	GC19P089072	16.7702713012695	https://www.genecards.org/cgi-bin/carddisp.pl?gene=AP1M1
ANK3	Ankyrin 3	Protein Coding	Q12955	46	GC10M060026	16.7632331848145	https://www.genecards.org/cgi-bin/carddisp.pl?gene=ANK3
FADS1	Fatty Acid Desaturase 1	Protein Coding	O60427	46	GC11M061799	16.7596092224121	https://www.genecards.org/cgi-bin/carddisp.pl?gene=FADS1
CCND3	Cyclin D3	Protein Coding	P30281	50	GC06M041934	16.7588500976563	https://www.genecards.org/cgi-bin/carddisp.pl?gene=CCND3
GET1	Guided Entry Of Tail-Anchored Proteins Factor 1	Protein Coding	O00258	40	GC21P039377	16.7563533782959	https://www.genecards.org/cgi-bin/carddisp.pl?gene=GET1
BUB1B	BUB1 Mitotic Checkpoint Serine/Threonine Kinase B	Protein Coding	O60566	54	GC15P040161	16.7558746337891	https://www.genecards.org/cgi-bin/carddisp.pl?gene=BUB1B
EBP	EBP Cholestenol Delta-Isomerase	Protein Coding	Q15125	48	GC0XP048521	16.7543983459473	https://www.genecards.org/cgi-bin/carddisp.pl?gene=EBP
GABARAPL1	GABA Type A Receptor Associated Protein Like 1	Protein Coding	Q9H0R8	45	GC12P010212	16.748477935791	https://www.genecards.org/cgi-bin/carddisp.pl?gene=GABARAPL1
PCAT1	Prostate Cancer Associated Transcript 1	RNA Gene		19	GC08P126553	16.7449913024902	https://www.genecards.org/cgi-bin/carddisp.pl?gene=PCAT1
PRPF8	Pre-MRNA Processing Factor 8	Protein Coding	Q6P2Q9	46	GC17M001650	16.7384872436523	https://www.genecards.org/cgi-bin/carddisp.pl?gene=PRPF8
BIRC3	Baculoviral IAP Repeat Containing 3	Protein Coding	Q13489	51	GC11P102317	16.736457824707	https://www.genecards.org/cgi-bin/carddisp.pl?gene=BIRC3
KLF1	KLF Transcription Factor 1	Protein Coding	Q13351	47	GC19M012884	16.7285957336426	https://www.genecards.org/cgi-bin/carddisp.pl?gene=KLF1
PQBP1	Polyglutamine Binding Protein 1	Protein Coding	O60828	44	GC0XP048890	16.7282409667969	https://www.genecards.org/cgi-bin/carddisp.pl?gene=PQBP1
GLI1	GLI Family Zinc Finger 1	Protein Coding	P08151	52	GC12P058687	16.7265605926514	https://www.genecards.org/cgi-bin/carddisp.pl?gene=GLI1
GIGYF2	GRB10 Interacting GYF Protein 2	Protein Coding	Q6Y7W6	45	GC02P232704	16.723653793335	https://www.genecards.org/cgi-bin/carddisp.pl?gene=GIGYF2
UNC93B1	Unc-93 Homolog B1, TLR Signaling Regulator	Protein Coding	Q9H1C4	43	GC11M067991	16.7179222106934	https://www.genecards.org/cgi-bin/carddisp.pl?gene=UNC93B1
UBA1	Ubiquitin Like Modifier Activating Enzyme 1	Protein Coding	P22314	53	GC0XP047190	16.7156867980957	https://www.genecards.org/cgi-bin/carddisp.pl?gene=UBA1
PLK1	Polo Like Kinase 1	Protein Coding	P53350	55	GC16P053178	16.7081966400146	https://www.genecards.org/cgi-bin/carddisp.pl?gene=PLK1
AREG	Amphiregulin	Protein Coding	P15514	47	GC04P074445	16.7071933746338	https://www.genecards.org/cgi-bin/carddisp.pl?gene=AREG
MYL2	Myosin Light Chain 2	Protein Coding	P10916	52	GC12M110910	16.6949996948242	https://www.genecards.org/cgi-bin/carddisp.pl?gene=MYL2
HSPA1L	Heat Shock Protein Family A (Hsp70) Member 1 Like	Protein Coding	P34931	48	GC06M031809	16.6943130493164	https://www.genecards.org/cgi-bin/carddisp.pl?gene=HSPA1L
SNAI2	Snail Family Transcriptional Repressor 2	Protein Coding	O43623	47	GC08M048917	16.6920509338379	https://www.genecards.org/cgi-bin/carddisp.pl?gene=SNAI2
MIR130A	MicroRNA 130a	RNA Gene		22	GC11P057641	16.6911659240723	https://www.genecards.org/cgi-bin/carddisp.pl?gene=MIR130A
H3C1	H3 Clustered Histone 1	Protein Coding	P68431	42	GC06P111760	16.6864852905273	https://www.genecards.org/cgi-bin/carddisp.pl?gene=H3C1
EZR	Ezrin	Protein Coding	P15311	50	GC06M158765	16.6829833984375	https://www.genecards.org/cgi-bin/carddisp.pl?gene=EZR
TUSC3	Tumor Suppressor Candidate 3	Protein Coding	Q13454	46	GC08P015417	16.6817417144775	https://www.genecards.org/cgi-bin/carddisp.pl?gene=TUSC3
KDSR	3-Ketodihydrosphingosine Reductase	Protein Coding	Q06136	46	GC18M063327	16.6814727783203	https://www.genecards.org/cgi-bin/carddisp.pl?gene=KDSR
FOSL1	FOS Like 1, AP-1 Transcription Factor Subunit	Protein Coding	P15407	49	GC11M113568	16.6750087738037	https://www.genecards.org/cgi-bin/carddisp.pl?gene=FOSL1
P2RX7	Purinergic Receptor P2X 7	Protein Coding	Q99572	51	GC12P129102	16.6663761138916	https://www.genecards.org/cgi-bin/carddisp.pl?gene=P2RX7
NOS1AP	Nitric Oxide Synthase 1 Adaptor Protein	Protein Coding	O75052	44	GC01P162069	16.6623916625977	https://www.genecards.org/cgi-bin/carddisp.pl?gene=NOS1AP
UCN	Urocortin	Protein Coding	P55089	40	GC02M027308	16.6526145935059	https://www.genecards.org/cgi-bin/carddisp.pl?gene=UCN
HCCAT5	Hepatocellular Carcinoma Associated Transcript 5	RNA Gene		17	GC16P073092	16.6482582092285	https://www.genecards.org/cgi-bin/carddisp.pl?gene=HCCAT5
OSBP	Oxysterol Binding Protein	Protein Coding	P22059	45	GC11M113262	16.6435871124268	https://www.genecards.org/cgi-bin/carddisp.pl?gene=OSBP
ABCA3	ATP Binding Cassette Subfamily A Member 3	Protein Coding	Q99758	52	GC16M002275	16.6415481567383	https://www.genecards.org/cgi-bin/carddisp.pl?gene=ABCA3
PNLDC1	PARN Like Ribonuclease Domain Containing Exonuclease 1	Protein Coding	Q8NA58	42	GC06P161588	16.6371536254883	https://www.genecards.org/cgi-bin/carddisp.pl?gene=PNLDC1
FXR1	FMR1 Autosomal Homolog 1	Protein Coding	P51114	48	GC03P180868	16.6296615600586	https://www.genecards.org/cgi-bin/carddisp.pl?gene=FXR1
CNIH4	Cornichon Family AMPA Receptor Auxiliary Protein 4	Protein Coding	Q9P003	40	GC01P224356	16.6270275115967	https://www.genecards.org/cgi-bin/carddisp.pl?gene=CNIH4
BCS1L	BCS1 Homolog, Ubiquinol-Cytochrome C Reductase Complex Chaperone	Protein Coding	Q9Y276	48	GC02P218658	16.6228942871094	https://www.genecards.org/cgi-bin/carddisp.pl?gene=BCS1L
GOLGA2	Golgin A2	Protein Coding	Q08379	46	GC09M128255	16.6201057434082	https://www.genecards.org/cgi-bin/carddisp.pl?gene=GOLGA2
YWHAQ	Tyrosine 3-Monooxygenase/Tryptophan 5-Monooxygenase Activation Protein Theta	Protein Coding	P27348	50	GC02M009583	16.6194076538086	https://www.genecards.org/cgi-bin/carddisp.pl?gene=YWHAQ
RPS29	Ribosomal Protein S29	Protein Coding	P62273	46	GC14M049570	16.6159820556641	https://www.genecards.org/cgi-bin/carddisp.pl?gene=RPS29
RCN2	Reticulocalbin 2	Protein Coding	Q14257	44	GC15P076931	16.6122493743896	https://www.genecards.org/cgi-bin/carddisp.pl?gene=RCN2
REEP5	Receptor Accessory Protein 5	Protein Coding	Q00765	44	GC05M112876	16.6001262664795	https://www.genecards.org/cgi-bin/carddisp.pl?gene=REEP5
PIN1	Peptidylprolyl Cis/Trans Isomerase, NIMA-Interacting 1	Protein Coding	Q13526	51	GC19P009835	16.5946140289307	https://www.genecards.org/cgi-bin/carddisp.pl?gene=PIN1
MYOT	Myotilin	Protein Coding	Q9UBF9	45	GC05P137867	16.589973449707	https://www.genecards.org/cgi-bin/carddisp.pl?gene=MYOT
SEC61G	SEC61 Translocon Subunit Gamma	Protein Coding	P60059	40	GC07M054752	16.5874710083008	https://www.genecards.org/cgi-bin/carddisp.pl?gene=SEC61G
NCL	Nucleolin	Protein Coding	P19338	48	GC02M231453	16.5839672088623	https://www.genecards.org/cgi-bin/carddisp.pl?gene=NCL
ARPC1A	Actin Related Protein 2/3 Complex Subunit 1A	Protein Coding	Q92747	42	GC07P099325	16.5826892852783	https://www.genecards.org/cgi-bin/carddisp.pl?gene=ARPC1A
ADD1	Adducin 1	Protein Coding	P35611	48	GC04P002859	16.578197479248	https://www.genecards.org/cgi-bin/carddisp.pl?gene=ADD1
TRAF3	TNF Receptor Associated Factor 3	Protein Coding	Q13114	51	GC14P112935	16.5760116577148	https://www.genecards.org/cgi-bin/carddisp.pl?gene=TRAF3
SGCA	Sarcoglycan Alpha	Protein Coding	Q16586	46	GC17P050164	16.5754852294922	https://www.genecards.org/cgi-bin/carddisp.pl?gene=SGCA
WNT3A	Wnt Family Member 3A	Protein Coding	P56704	52	GC01P230312	16.5671157836914	https://www.genecards.org/cgi-bin/carddisp.pl?gene=WNT3A
FAAH	Fatty Acid Amide Hydrolase	Protein Coding	O00519	51	GC01P046394	16.5633392333984	https://www.genecards.org/cgi-bin/carddisp.pl?gene=FAAH
COL18A1	Collagen Type XVIII Alpha 1 Chain	Protein Coding	P39060	50	GC21P045405	16.563289642334	https://www.genecards.org/cgi-bin/carddisp.pl?gene=COL18A1
CUL1	Cullin 1	Protein Coding	Q13616	48	GC07P148697	16.562686920166	https://www.genecards.org/cgi-bin/carddisp.pl?gene=CUL1
KRT19	Keratin 19	Protein Coding	P08727	48	GC17M041523	16.5623168945313	https://www.genecards.org/cgi-bin/carddisp.pl?gene=KRT19
PRKCG	Protein Kinase C Gamma	Protein Coding	P05129	55	GC19P053879	16.5515270233154	https://www.genecards.org/cgi-bin/carddisp.pl?gene=PRKCG
CAPN1	Calpain 1	Protein Coding	P07384	54	GC11P079832	16.5490207672119	https://www.genecards.org/cgi-bin/carddisp.pl?gene=CAPN1
TMX4	Thioredoxin Related Transmembrane Protein 4	Protein Coding	Q9H1E5	41	GC20M007977	16.5488834381104	https://www.genecards.org/cgi-bin/carddisp.pl?gene=TMX4
CXCR2	C-X-C Motif Chemokine Receptor 2	Protein Coding	P25025	55	GC02P218125	16.5396614074707	https://www.genecards.org/cgi-bin/carddisp.pl?gene=CXCR2
KCND2	Potassium Voltage-Gated Channel Subfamily D Member 2	Protein Coding	Q9NZV8	47	GC07P120273	16.5389747619629	https://www.genecards.org/cgi-bin/carddisp.pl?gene=KCND2
CD59	CD59 Molecule (CD59 Blood Group)	Protein Coding	P13987	50	GC11M033704	16.5331363677979	https://www.genecards.org/cgi-bin/carddisp.pl?gene=CD59
SGCD	Sarcoglycan Delta	Protein Coding	Q92629	48	GC05P155686	16.5307464599609	https://www.genecards.org/cgi-bin/carddisp.pl?gene=SGCD
STARD7	StAR Related Lipid Transfer Domain Containing 7	Protein Coding	Q9NQZ5	43	GC02M096184	16.5291957855225	https://www.genecards.org/cgi-bin/carddisp.pl?gene=STARD7
GJA8	Gap Junction Protein Alpha 8	Protein Coding	P48165	48	GC01P147902	16.5285816192627	https://www.genecards.org/cgi-bin/carddisp.pl?gene=GJA8
CDC42BPB	CDC42 Binding Protein Kinase Beta	Protein Coding	Q9Y5S2	47	GC14M102932	16.526762008667	https://www.genecards.org/cgi-bin/carddisp.pl?gene=CDC42BPB
STARD13	StAR Related Lipid Transfer Domain Containing 13	Protein Coding	Q9Y3M8	44	GC13M033103	16.5210666656494	https://www.genecards.org/cgi-bin/carddisp.pl?gene=STARD13
KCNA5	Potassium Voltage-Gated Channel Subfamily A Member 5	Protein Coding	P22460	50	GC12P005043	16.5186882019043	https://www.genecards.org/cgi-bin/carddisp.pl?gene=KCNA5
UGT1A5	UDP Glucuronosyltransferase Family 1 Member A5	Protein Coding	P35504	37	GC02P233712	16.5177536010742	https://www.genecards.org/cgi-bin/carddisp.pl?gene=UGT1A5
FMO3	Flavin Containing Dimethylaniline Monoxygenase 3	Protein Coding	P31513	50	GC01P171090	16.514368057251	https://www.genecards.org/cgi-bin/carddisp.pl?gene=FMO3
NAGLU	N-Acetyl-Alpha-Glucosaminidase	Protein Coding	P54802	47	GC17P086412	16.5088481903076	https://www.genecards.org/cgi-bin/carddisp.pl?gene=NAGLU
NGLY1	N-Glycanase 1	Protein Coding	Q96IV0	46	GC03M025718	16.5072650909424	https://www.genecards.org/cgi-bin/carddisp.pl?gene=NGLY1
SLC40A1	Solute Carrier Family 40 Member 1	Protein Coding	Q9NP59	51	GC02M189560	16.5060710906982	https://www.genecards.org/cgi-bin/carddisp.pl?gene=SLC40A1
GPR37	G Protein-Coupled Receptor 37	Protein Coding	O15354	48	GC07M124745	16.5005893707275	https://www.genecards.org/cgi-bin/carddisp.pl?gene=GPR37
CLTC	Clathrin Heavy Chain	Protein Coding	Q00610	50	GC17P059619	16.4936676025391	https://www.genecards.org/cgi-bin/carddisp.pl?gene=CLTC
CARMN	Cardiac Mesoderm Enhancer-Associated Non-Coding RNA	RNA Gene		21	GC05P149397	16.4909343719482	https://www.genecards.org/cgi-bin/carddisp.pl?gene=CARMN
SRD5A2	Steroid 5 Alpha-Reductase 2	Protein Coding	P31213	46	GC02M031522	16.4859199523926	https://www.genecards.org/cgi-bin/carddisp.pl?gene=SRD5A2
PFN1	Profilin 1	Protein Coding	P07737	50	GC17M004945	16.4792499542236	https://www.genecards.org/cgi-bin/carddisp.pl?gene=PFN1
HES1	Hes Family BHLH Transcription Factor 1	Protein Coding	Q14469	48	GC03P194136	16.4756832122803	https://www.genecards.org/cgi-bin/carddisp.pl?gene=HES1
HELLS	Helicase, Lymphoid Specific	Protein Coding	Q9NRZ9	49	GC10P101122	16.4749717712402	https://www.genecards.org/cgi-bin/carddisp.pl?gene=HELLS
FTH1	Ferritin Heavy Chain 1	Protein Coding	P02794	54	GC11M061959	16.4680671691895	https://www.genecards.org/cgi-bin/carddisp.pl?gene=FTH1
LOC107303340	3p25 Von Hippel-Lindau Tumor Suppressor, E3 Ubiquitin Protein Ligase Alu-Mediated Recombination Region	Functional Element		4	GC03P018364	16.4610576629639	https://www.genecards.org/cgi-bin/carddisp.pl?gene=LOC107303340
CD55	CD55 Molecule (Cromer Blood Group)	Protein Coding	P08174	53	GC01P207321	16.4539699554443	https://www.genecards.org/cgi-bin/carddisp.pl?gene=CD55
XRCC6	X-Ray Repair Cross Complementing 6	Protein Coding	P12956	49	GC22P056811	16.4499816894531	https://www.genecards.org/cgi-bin/carddisp.pl?gene=XRCC6
TLX1NB	TLX1 Neighbor	RNA Gene	P0CAT3	25	GC10M101090	16.4459323883057	https://www.genecards.org/cgi-bin/carddisp.pl?gene=TLX1NB
BACH2	BTB Domain And CNC Homolog 2	Protein Coding	Q9BYV9	47	GC06M089926	16.4453430175781	https://www.genecards.org/cgi-bin/carddisp.pl?gene=BACH2
HNRNPH2	Heterogeneous Nuclear Ribonucleoprotein H2	Protein Coding	P55795	44	GC0XP101408	16.4341163635254	https://www.genecards.org/cgi-bin/carddisp.pl?gene=HNRNPH2
SLC12A1	Solute Carrier Family 12 Member 1	Protein Coding	Q13621	51	GC15P057460	16.4278335571289	https://www.genecards.org/cgi-bin/carddisp.pl?gene=SLC12A1
NCOR2	Nuclear Receptor Corepressor 2	Protein Coding	Q9Y618	48	GC12M124324	16.4204998016357	https://www.genecards.org/cgi-bin/carddisp.pl?gene=NCOR2
MAP2K3	Mitogen-Activated Protein Kinase Kinase 3	Protein Coding	P46734	53	GC17P085739	16.4165019989014	https://www.genecards.org/cgi-bin/carddisp.pl?gene=MAP2K3
SMO	Smoothened, Frizzled Class Receptor	Protein Coding	Q99835	55	GC07P133919	16.4130725860596	https://www.genecards.org/cgi-bin/carddisp.pl?gene=SMO
PSMD2	Proteasome 26S Subunit Ubiquitin Receptor, Non-ATPase 2	Protein Coding	Q13200	47	GC03P184298	16.4124526977539	https://www.genecards.org/cgi-bin/carddisp.pl?gene=PSMD2
HIP1R	Huntingtin Interacting Protein 1 Related	Protein Coding	O75146	46	GC12P122834	16.4112586975098	https://www.genecards.org/cgi-bin/carddisp.pl?gene=HIP1R
MCM7	Minichromosome Maintenance Complex Component 7	Protein Coding	P33993	51	GC07M100092	16.4100894927979	https://www.genecards.org/cgi-bin/carddisp.pl?gene=MCM7
HOTTIP	HOXA Distal Transcript Antisense RNA	RNA Gene		23	GC07P027198	16.4008750915527	https://www.genecards.org/cgi-bin/carddisp.pl?gene=HOTTIP
SCARB2	Scavenger Receptor Class B Member 2	Protein Coding	Q14108	50	GC04M076158	16.3987617492676	https://www.genecards.org/cgi-bin/carddisp.pl?gene=SCARB2
COL4A5	Collagen Type IV Alpha 5 Chain	Protein Coding	P29400	48	GC0XP108439	16.3967151641846	https://www.genecards.org/cgi-bin/carddisp.pl?gene=COL4A5
SEPTIN9	Septin 9	Protein Coding	Q9UHD8	45	GC17P087294	16.39404296875	https://www.genecards.org/cgi-bin/carddisp.pl?gene=SEPTIN9
ATP2C1	ATPase Secretory Pathway Ca2+ Transporting 1	Protein Coding	P98194	48	GC03P130850	16.3929672241211	https://www.genecards.org/cgi-bin/carddisp.pl?gene=ATP2C1
DPM2	Dolichyl-Phosphate Mannosyltransferase Subunit 2, Regulatory	Protein Coding	O94777	40	GC09M127935	16.392650604248	https://www.genecards.org/cgi-bin/carddisp.pl?gene=DPM2
TRIM32	Tripartite Motif Containing 32	Protein Coding	Q13049	47	GC09P116687	16.3901138305664	https://www.genecards.org/cgi-bin/carddisp.pl?gene=TRIM32
EPHA3	EPH Receptor A3	Protein Coding	P29320	51	GC03P089077	16.3878307342529	https://www.genecards.org/cgi-bin/carddisp.pl?gene=EPHA3
PRKRA	Protein Activator Of Interferon Induced Protein Kinase EIF2AK2	Protein Coding	O75569	46	GC02M178431	16.386646270752	https://www.genecards.org/cgi-bin/carddisp.pl?gene=PRKRA
PIGN	Phosphatidylinositol Glycan Anchor Biosynthesis Class N	Protein Coding	O95427	45	GC18M061905	16.3808746337891	https://www.genecards.org/cgi-bin/carddisp.pl?gene=PIGN
MKI67	Marker Of Proliferation Ki-67	Protein Coding	P46013	48	GC10M128096	16.3806858062744	https://www.genecards.org/cgi-bin/carddisp.pl?gene=MKI67
SERPINI1	Serpin Family I Member 1	Protein Coding	Q99574	50	GC03P167735	16.3667469024658	https://www.genecards.org/cgi-bin/carddisp.pl?gene=SERPINI1
ODC1	Ornithine Decarboxylase 1	Protein Coding	P11926	52	GC02M010432	16.3550758361816	https://www.genecards.org/cgi-bin/carddisp.pl?gene=ODC1
RHEB	Ras Homolog, MTORC1 Binding	Protein Coding	Q15382	54	GC07M151466	16.3484497070313	https://www.genecards.org/cgi-bin/carddisp.pl?gene=RHEB
NCOA3	Nuclear Receptor Coactivator 3	Protein Coding	Q9Y6Q9	51	GC20P047501	16.3442630767822	https://www.genecards.org/cgi-bin/carddisp.pl?gene=NCOA3
DKC1	Dyskerin Pseudouridine Synthase 1	Protein Coding	O60832	50	GC0XP154762	16.3338851928711	https://www.genecards.org/cgi-bin/carddisp.pl?gene=DKC1
GBA2	Glucosylceramidase Beta 2	Protein Coding	Q9HCG7	45	GC09M035736	16.3266105651855	https://www.genecards.org/cgi-bin/carddisp.pl?gene=GBA2
KIF1B	Kinesin Family Member 1B	Protein Coding	O60333	48	GC01P010210	16.3253192901611	https://www.genecards.org/cgi-bin/carddisp.pl?gene=KIF1B
L1CAM	L1 Cell Adhesion Molecule	Protein Coding	P32004	52	GC0XM153864	16.3238792419434	https://www.genecards.org/cgi-bin/carddisp.pl?gene=L1CAM
ELP1	Elongator Acetyltransferase Complex Subunit 1	Protein Coding	O95163	48	GC09M108868	16.3193511962891	https://www.genecards.org/cgi-bin/carddisp.pl?gene=ELP1
ARG1	Arginase 1	Protein Coding	P05089	53	GC06P131473	16.3177051544189	https://www.genecards.org/cgi-bin/carddisp.pl?gene=ARG1
SERPING1	Serpin Family G Member 1	Protein Coding	P05155	51	GC11P057597	16.3166809082031	https://www.genecards.org/cgi-bin/carddisp.pl?gene=SERPING1
BCOR	BCL6 Corepressor	Protein Coding	Q6W2J9	47	GC0XM040049	16.3108749389648	https://www.genecards.org/cgi-bin/carddisp.pl?gene=BCOR
ZC3H12A	Zinc Finger CCCH-Type Containing 12A	Protein Coding	Q5D1E8	43	GC01P037474	16.3062362670898	https://www.genecards.org/cgi-bin/carddisp.pl?gene=ZC3H12A
TRIM13	Tripartite Motif Containing 13	Protein Coding	O60858	42	GC13P049995	16.3055171966553	https://www.genecards.org/cgi-bin/carddisp.pl?gene=TRIM13
SKP1	S-Phase Kinase Associated Protein 1	Protein Coding	P63208	48	GC05M134148	16.2958278656006	https://www.genecards.org/cgi-bin/carddisp.pl?gene=SKP1
LAMA3	Laminin Subunit Alpha 3	Protein Coding	Q16787	49	GC18P023689	16.2945251464844	https://www.genecards.org/cgi-bin/carddisp.pl?gene=LAMA3
TECRL	Trans-2,3-Enoyl-CoA Reductase Like	Protein Coding	Q5HYJ1	41	GC04M064275	16.2924995422363	https://www.genecards.org/cgi-bin/carddisp.pl?gene=TECRL
NFRKB	Nuclear Factor Related To KappaB Binding Protein	Protein Coding	Q6P4R8	43	GC11M129863	16.2893352508545	https://www.genecards.org/cgi-bin/carddisp.pl?gene=NFRKB
[truncated: 8,713 more rows]
