# Supplementary material for: Construction and verification of an endoplasmic reticulum stress-related prognostic model for endometrial cancer based on WGCNA and machine learning algorithms
Source: Front Oncol. 2024 Apr 25;14:1362891. doi: 10.3389/fonc.2024.1362891 (PMC11079237; doi:10.3389/fonc.2024.1362891)
Supplement: Supplementary file 2 [file Table_1.xlsx]

## Sheet: Sheet1
LASSO result:	randomForest result:	SVM-RFE result:	Xgboost result：
MYBL2	CDC45	MYBL2	MYBL2
EXO1	MYBL2	CDC45	CDC45
RADX	TRPC1	CDC20	WT1.AS
WT1-AS	UBE2C	BIRC5	TRPC1
RUSC2	TPX2	TRPC1	UBE2C
MMP1	CDC25C	UBE2C	RUSC2
CYP46A1	CDC20	RUSC2	RADX
ECT2	BIRC5	CDC25C	CDC20
IGF2BP3	ESPL1	WT1-AS	HMGA1
	MKI67	TPX2	MMP1
	FOXM1	MKI67	CYP46A1
	WT1_AS	CCNB2	KIF4A
	CCNB2	CYP46A1	KRT7
	RADX	HJURP	KIF14
	MELK	CENPA
	RUSC2	RADX
	MCM10
	CENPA
	HJURP
	CYP46A1
	EXO1
